# Supplementary material for: 1-(4-Fluoro­benz­yl)-2-(pyridin-2-yl)-1H-benzimidazole
Source: Acta Crystallogr Sect E Struct Rep Online. 2014 Mar 26;70(Pt 4):o485. doi: 10.1107/S1600536814005947 (PMC3998549; doi:10.1107/S1600536814005947)
Supplement: Supplementary file 1 [file e-70-0o485-sup1.cif]

##############################################################################
#                                                                            #
# This CIF contains the data in a paper accepted for publication in          #
# Acta Crystallographica Section E. It conforms to the requirements of       #
# Notes for Authors for Acta Crystallographica Section E, and has been       #
# peer reviewed under the auspices of the IUCr Commission on Journals.       #
#                                                                            #
# Full details of the Crystallographic Information File format               #
# are given in the paper "The Crystallographic Information File (CIF):       #
# a New Standard Archive File for Crystallography" by S. R. Hall, F. H.      #
# Allen and I. D. Brown [Acta Cryst. (1991), A47, 655-685].                  #
#                                                                            #
# The current version of the core CIF dictionary is obtainable from          #
# ftp://ftp.iucr.org/pub/cif_core.dic.                                       #
#                                                                            #
# Software is freely available for graphical display of the structure(s)     #
# in this CIF. For information consult the CIF software page                 #
# http://www.iucr.org/resources/cif/software.                                #
#                                                                            #
# This file may be used for bona fide research purposes within the           #
# scientific community so long as proper attribution is given to the journal # 
# article from which it was obtained.                                        #
#                                                                            #
##############################################################################
data_I
_database_code_depnum_ccdc_archive 'CCDC 992223'
_audit_creation_method     SHELXL97
_chemical_name_systematic
;
1-(4-Fluorobenzyl)-2-(pyridin-2-yl)-1<i>H</i>-benzimidazole
;
_chemical_name_common     ?
_chemical_formula_moiety     'C19 H14 F N3'
_chemical_formula_sum     'C19 H14 F N3'
_chemical_formula_iupac     'C19 H14 F N3'
_chemical_formula_weight     303.33
_chemical_melting_point     ?
_symmetry_cell_setting     monoclinic
_symmetry_space_group_name_H-M     'P 21/c'
_symmetry_space_group_name_Hall     '-P 2ybc'
loop_
    _symmetry_equiv_pos_as_xyz
    'x, y, z'
    '-x, y+1/2, -z+1/2'
    '-x, -y, -z'
    'x, -y-1/2, z-1/2'
_cell_length_a     4.7363(5)
_cell_length_b     15.4102(17)
_cell_length_c     20.953(2)
_cell_angle_alpha     90
_cell_angle_beta     95.363(8)
_cell_angle_gamma     90
_cell_volume     1522.6(3)
_cell_formula_units_Z     4
_cell_measurement_reflns_used     0
_cell_measurement_theta_min     2.36
_cell_measurement_theta_max     26.65
_cell_measurement_temperature     296
_exptl_crystal_description     stick
_exptl_crystal_colour     orange
_exptl_crystal_size_max     0.2
_exptl_crystal_size_mid     0.2
_exptl_crystal_size_min     0.2
_exptl_crystal_density_diffrn     1.323
_exptl_crystal_density_method     'not measured'
_exptl_crystal_F_000     632
_exptl_absorpt_coefficient_mu     0.089
_exptl_absorpt_correction_type     multi-scan
_exptl_absorpt_process_details     '(Blessing, 1995)'
_exptl_absorpt_correction_T_min     0.984
_exptl_absorpt_correction_T_max     0.984
_exptl_special_details     ?
_diffrn_ambient_temperature     296
_diffrn_radiation_type     MoK\a
_diffrn_radiation_wavelength     0.71073
_diffrn_radiation_source     'sealed tube'
_diffrn_radiation_monochromator     graphite
_diffrn_measurement_device_type     'Bruker APEXII CCD'
_diffrn_measurement_method     '\f and \w scans'
_diffrn_detector_area_resol_mean     ?
_diffrn_reflns_number     13325
_diffrn_reflns_av_R_equivalents     0.0265
_diffrn_reflns_av_sigmaI/netI     0.0186
_diffrn_reflns_theta_min     2.36
_diffrn_reflns_theta_max     26.65
_diffrn_reflns_theta_full     26.65
_diffrn_measured_fraction_theta_max     0.984
_diffrn_measured_fraction_theta_full     0.984
_diffrn_reflns_limit_h_min     -5
_diffrn_reflns_limit_h_max     5
_diffrn_reflns_limit_k_min     -19
_diffrn_reflns_limit_k_max     18
_diffrn_reflns_limit_l_min     -26
_diffrn_reflns_limit_l_max     22
_diffrn_reflns_reduction_process     'Lp corrections applied'
_diffrn_standards_number     ?
_diffrn_standards_interval_count     ?
_diffrn_standards_interval_time     ?
_diffrn_standards_decay_%     ?
_refine_special_details
;
 Refinement of F^2^ against ALL reflections.  The weighted R-factor wR and
 goodness of fit S are based on F^2^, conventional R-factors R are based
 on F, with F set to zero for negative F^2^. The threshold expression of
 F^2^ > 2sigma(F^2^) is used only for calculating R-factors(gt) etc. and is
 not relevant to the choice of reflections for refinement.  R-factors based
 on F^2^ are statistically about twice as large as those based on F, and R-
 factors based on ALL data will be even larger.
;
_reflns_number_total     3133
_reflns_number_gt     2355
_reflns_threshold_expression     I>2sigma(I)
_refine_ls_structure_factor_coef     Fsqd
_refine_ls_matrix_type     full
_refine_ls_R_factor_all     0.0559
_refine_ls_R_factor_gt     0.0378
_refine_ls_wR_factor_gt     0.0925
_refine_ls_wR_factor_ref     0.1029
_refine_ls_goodness_of_fit_ref     0.926
_refine_ls_restrained_S_all     0.926
_refine_ls_number_reflns     3133
_refine_ls_number_parameters     208
_refine_ls_number_restraints     1
_refine_ls_hydrogen_treatment     constr
_refine_ls_weighting_scheme     calc
_refine_ls_weighting_details
         'calc w=1/[\s^2^(Fo^2^)+(0.0502P)^2^+0.1779P] where P=(Fo^2^+2Fc^2^)/3'
_atom_sites_solution_hydrogens     mixed
_atom_sites_solution_primary     direct
_atom_sites_solution_secondary     difmap
_refine_ls_shift/su_max     0.001
_refine_ls_shift/su_mean     0.000
_refine_diff_density_max     0.140
_refine_diff_density_min     -0.165
_refine_ls_extinction_method     none
loop_
    _atom_type_symbol
    _atom_type_description
    _atom_type_scat_dispersion_real
    _atom_type_scat_dispersion_imag
    _atom_type_scat_source
    'C' 'C' 0.0033 0.0016
                         'International Tables Vol C Tables 4.2.6.8 and 6.1.1.4'
    'H' 'H' 0.0000 0.0000
                         'International Tables Vol C Tables 4.2.6.8 and 6.1.1.4'
    'F' 'F' 0.0171 0.0103
                         'International Tables Vol C Tables 4.2.6.8 and 6.1.1.4'
    'N' 'N' 0.0061 0.0033
                         'International Tables Vol C Tables 4.2.6.8 and 6.1.1.4'
_computing_data_collection     'APEX2 (Bruker, 2007)'
_computing_cell_refinement     'SAINT (Bruker, 2007)'
_computing_data_reduction     'SAINT (Bruker, 2007)'
_computing_structure_solution     'SHELXS97 (Sheldrick, 2008)'
_computing_structure_refinement     'SHELXL97 (Sheldrick, 2008)'
_computing_molecular_graphics     'ORTEP-3 for Windows (Farrugia, 2012)'
_computing_publication_material     'WinGX (Farrugia, 2012)'
loop_
    _atom_site_type_symbol
    _atom_site_label
    _atom_site_fract_x
    _atom_site_fract_y
    _atom_site_fract_z
    _atom_site_U_iso_or_equiv
    _atom_site_adp_type
    _atom_site_calc_flag
    _atom_site_refinement_flags
    _atom_site_occupancy
    _atom_site_symmetry_multiplicity
    _atom_site_disorder_assembly
    _atom_site_disorder_group
    N N1 0.3612(2) 0.95634(7) 0.32306(5) 0.0598(3) Uani d . 1 1 . .
    N N2 0.1288(2) 1.03423(7) 0.24400(6) 0.0669(3) Uani d . 1 1 . .
    C C14 0.3980(3) 0.81860(8) 0.38380(6) 0.0574(3) Uani d . 1 1 . .
    C C6 0.0419(3) 1.05982(8) 0.30241(7) 0.0629(3) Uani d . 1 1 . .
    C C5 0.1882(3) 1.01343(8) 0.35209(7) 0.0607(3) Uani d . 1 1 . .
    C C13 0.5514(3) 0.89547(9) 0.35911(7) 0.0661(4) Uani d . 1 1 . .
    H H13A 0.6512 0.9256 0.3951 0.079 Uiso calc R 1 1 . .
    H H13B 0.6915 0.8750 0.3317 0.079 Uiso calc R 1 1 . .
    C C7 0.3181(3) 0.97274(8) 0.25818(7) 0.0602(3) Uani d . 1 1 . .
    C C17 0.1266(4) 0.67652(9) 0.42898(8) 0.0785(4) Uani d . 1 1 . .
    F F -0.0115(3) 0.60689(7) 0.45190(6) 0.1195(4) Uani d . 1 1 . .
    C C1 -0.1590(3) 1.12201(9) 0.31618(9) 0.0762(4) Uani d . 1 1 . .
    H H1 -0.2638 1.1521 0.2836 0.091 Uiso calc R 1 1 . .
    C C4 0.1534(3) 1.02938(10) 0.41615(8) 0.0719(4) Uani d . 1 1 . .
    H H4 0.2555 0.9989 0.4490 0.086 Uiso calc R 1 1 . .
    C C15 0.2114(3) 0.76997(10) 0.34407(7) 0.0736(4) Uani d . 1 1 . .
    H H15 0.1766 0.7856 0.3012 0.088 Uiso calc R 1 1 . .
    N N3 0.5846(3) 0.85244(9) 0.22169(7) 0.0831(4) Uani d . 1 1 . .
    C C19 0.4444(3) 0.79317(11) 0.44710(7) 0.0770(4) Uani d . 1 1 . .
    H H19 0.5696 0.8248 0.4749 0.092 Uiso calc R 1 1 . .
    C C16 0.0746(4) 0.69844(11) 0.36643(8) 0.0856(5) Uani d . 1 1 . .
    H H16 -0.0506 0.6661 0.3391 0.103 Uiso calc R 1 1 . .
    C C8 0.4713(3) 0.93024(9) 0.20851(7) 0.0635(4) Uani d . 1 1 . .
    C C11 0.7609(4) 0.85310(15) 0.11857(10) 0.0983(6) Uani d . 1 1 . .
    H H11 0.8632 0.8251 0.0889 0.118 Uiso calc R 1 1 . .
    C C2 -0.1960(4) 1.13709(10) 0.37944(10) 0.0835(5) Uani d . 1 1 . .
    H H2 -0.3286 1.1781 0.3897 0.100 Uiso calc R 1 1 . .
    C C18 0.3089(4) 0.72168(11) 0.47001(8) 0.0865(5) Uani d . 1 1 . .
    H H18 0.3423 0.7050 0.5127 0.104 Uiso calc R 1 1 . .
    C C3 -0.0396(4) 1.09246(11) 0.42858(9) 0.0818(5) Uani d . 1 1 . .
    H H3 -0.0664 1.1056 0.4709 0.098 Uiso calc R 1 1 . .
    C C9 0.4926(4) 0.97168(11) 0.15093(8) 0.0861(5) Uani d . 1 1 . .
    H H9 0.4076 1.0254 0.1428 0.103 Uiso calc R 1 1 . .
    C C12 0.7260(4) 0.81593(13) 0.17637(10) 0.0989(6) Uani d . 1 1 . .
    H H12 0.8060 0.7615 0.1848 0.119 Uiso calc R 1 1 . .
    C C10 0.6421(5) 0.93216(14) 0.10555(9) 0.1017(6) Uani d . 1 1 . .
    H H10 0.6613 0.9593 0.0665 0.122 Uiso calc R 1 1 . .
loop_
    _atom_site_aniso_label
    _atom_site_aniso_U_11
    _atom_site_aniso_U_22
    _atom_site_aniso_U_33
    _atom_site_aniso_U_12
    _atom_site_aniso_U_13
    _atom_site_aniso_U_23
    N1 0.0538(6) 0.0525(6) 0.0728(7) -0.0057(5) 0.0044(5) -0.0023(5)
    N2 0.0652(7) 0.0542(6) 0.0812(8) -0.0007(6) 0.0058(6) 0.0017(5)
    C14 0.0518(7) 0.0561(7) 0.0633(8) 0.0052(6) -0.0008(6) -0.0061(6)
    C6 0.0578(7) 0.0471(7) 0.0847(9) -0.0100(6) 0.0115(7) -0.0031(6)
    C5 0.0533(7) 0.0503(7) 0.0792(9) -0.0144(6) 0.0099(6) -0.0060(6)
    C13 0.0524(7) 0.0691(9) 0.0748(9) -0.0043(6) -0.0048(6) -0.0033(7)
    C7 0.0565(7) 0.0506(7) 0.0730(9) -0.0085(6) 0.0037(6) -0.0018(6)
    C17 0.1041(12) 0.0522(8) 0.0826(10) 0.0003(8) 0.0259(9) -0.0004(7)
    F 0.1701(11) 0.0738(6) 0.1201(9) -0.0228(7) 0.0432(8) 0.0116(6)
    C1 0.0679(9) 0.0543(8) 0.1076(12) -0.0041(7) 0.0143(8) -0.0013(8)
    C4 0.0684(9) 0.0682(9) 0.0801(10) -0.0188(8) 0.0117(7) -0.0090(7)
    C15 0.0845(10) 0.0723(9) 0.0620(8) -0.0157(8) -0.0036(7) -0.0007(7)
    N3 0.0868(9) 0.0744(9) 0.0890(9) 0.0175(7) 0.0135(7) -0.0045(7)
    C19 0.0821(10) 0.0777(10) 0.0679(9) 0.0005(8) -0.0102(7) -0.0059(7)
    C16 0.1046(12) 0.0715(10) 0.0801(10) -0.0271(9) 0.0046(9) -0.0079(8)
    C8 0.0572(8) 0.0603(8) 0.0726(9) -0.0070(6) 0.0036(6) -0.0066(7)
    C11 0.0899(12) 0.1126(15) 0.0951(13) 0.0017(12) 0.0224(10) -0.0276(11)
    C2 0.0741(10) 0.0606(9) 0.1198(14) -0.0072(8) 0.0304(10) -0.0160(9)
    C18 0.1154(13) 0.0768(11) 0.0666(9) 0.0084(10) 0.0046(9) 0.0092(8)
    C3 0.0811(11) 0.0713(10) 0.0966(12) -0.0190(9) 0.0276(9) -0.0210(9)
    C9 0.1051(13) 0.0737(10) 0.0802(10) -0.0003(9) 0.0134(9) 0.0007(8)
    C12 0.0997(13) 0.0955(13) 0.1023(13) 0.0277(11) 0.0142(11) -0.0161(11)
    C10 0.1226(16) 0.1067(15) 0.0795(11) -0.0147(13) 0.0283(11) -0.0091(10)
_geom_special_details
;
 All esds (except the esd in the dihedral angle between two l.s. planes)
 are estimated using the full covariance matrix.  The cell esds are taken
 into account individually in the estimation of esds in distances, angles
 and torsion angles; correlations between esds in cell parameters are only
 used when they are defined by crystal symmetry.  An approximate (isotropic)
 treatment of cell esds is used for estimating esds involving l.s. planes.
;
loop_
    _geom_bond_atom_site_label_1
    _geom_bond_atom_site_label_2
    _geom_bond_site_symmetry_2
    _geom_bond_distance
    _geom_bond_publ_flag
    N1 C7 . 1.3790(17) ?
    N1 C5 . 1.3815(17) ?
    N1 C13 . 1.4612(17) ?
    N2 C7 . 1.3192(17) ?
    N2 C6 . 1.3845(18) ?
    C14 C15 . 1.3778(18) ?
    C14 C19 . 1.381(2) ?
    C14 C13 . 1.5065(19) ?
    C6 C5 . 1.393(2) ?
    C6 C1 . 1.399(2) ?
    C5 C4 . 1.389(2) ?
    C13 H13A . 0.9700 ?
    C13 H13B . 0.9700 ?
    C7 C8 . 1.4765(19) ?
    C17 C18 . 1.353(2) ?
    C17 C16 . 1.354(2) ?
    C17 F . 1.3671(18) ?
    C1 C2 . 1.373(2) ?
    C1 H1 . 0.9300 ?
    C4 C3 . 1.376(2) ?
    C4 H4 . 0.9300 ?
    C15 C16 . 1.382(2) ?
    C15 H15 . 0.9300 ?
    N3 C8 . 1.3319(19) ?
    N3 C12 . 1.336(2) ?
    C19 C18 . 1.383(2) ?
    C19 H19 . 0.9300 ?
    C16 H16 . 0.9300 ?
    C8 C9 . 1.377(2) ?
    C11 C10 . 1.359(3) ?
    C11 C12 . 1.364(3) ?
    C11 H11 . 0.9300 ?
    C2 C3 . 1.392(2) ?
    C2 H2 . 0.9300 ?
    C18 H18 . 0.9300 ?
    C3 H3 . 0.9300 ?
    C9 C10 . 1.379(2) ?
    C9 H9 . 0.9300 ?
    C12 H12 . 0.9300 ?
    C10 H10 . 0.9300 ?
loop_
    _geom_angle_atom_site_label_1
    _geom_angle_atom_site_label_2
    _geom_angle_atom_site_label_3
    _geom_angle_site_symmetry_1
    _geom_angle_site_symmetry_3
    _geom_angle
    _geom_angle_publ_flag
    C7 N1 C5 . . 106.14(11) ?
    C7 N1 C13 . . 130.90(12) ?
    C5 N1 C13 . . 122.93(12) ?
    C7 N2 C6 . . 104.92(12) ?
    C15 C14 C19 . . 117.49(13) ?
    C15 C14 C13 . . 121.54(12) ?
    C19 C14 C13 . . 120.95(12) ?
    N2 C6 C5 . . 110.25(12) ?
    N2 C6 C1 . . 129.90(14) ?
    C5 C6 C1 . . 119.85(14) ?
    N1 C5 C4 . . 131.82(14) ?
    N1 C5 C6 . . 105.78(12) ?
    C4 C5 C6 . . 122.37(14) ?
    N1 C13 C14 . . 112.85(10) ?
    N1 C13 H13A . . 109.0 ?
    C14 C13 H13A . . 109.0 ?
    N1 C13 H13B . . 109.0 ?
    C14 C13 H13B . . 109.0 ?
    H13A C13 H13B . . 107.8 ?
    N2 C7 N1 . . 112.87(12) ?
    N2 C7 C8 . . 121.89(13) ?
    N1 C7 C8 . . 125.19(13) ?
    C18 C17 C16 . . 122.33(15) ?
    C18 C17 F . . 118.58(15) ?
    C16 C17 F . . 119.09(16) ?
    C2 C1 C6 . . 117.76(16) ?
    C2 C1 H1 . . 121.1 ?
    C6 C1 H1 . . 121.1 ?
    C3 C4 C5 . . 116.67(16) ?
    C3 C4 H4 . . 121.7 ?
    C5 C4 H4 . . 121.7 ?
    C14 C15 C16 . . 121.56(14) ?
    C14 C15 H15 . . 119.2 ?
    C16 C15 H15 . . 119.2 ?
    C8 N3 C12 . . 116.78(15) ?
    C14 C19 C18 . . 121.46(14) ?
    C14 C19 H19 . . 119.3 ?
    C18 C19 H19 . . 119.3 ?
    C17 C16 C15 . . 118.58(15) ?
    C17 C16 H16 . . 120.7 ?
    C15 C16 H16 . . 120.7 ?
    N3 C8 C9 . . 122.55(15) ?
    N3 C8 C7 . . 117.91(13) ?
    C9 C8 C7 . . 119.54(14) ?
    C10 C11 C12 . . 118.21(18) ?
    C10 C11 H11 . . 120.9 ?
    C12 C11 H11 . . 120.9 ?
    C1 C2 C3 . . 121.54(15) ?
    C1 C2 H2 . . 119.2 ?
    C3 C2 H2 . . 119.2 ?
    C17 C18 C19 . . 118.58(15) ?
    C17 C18 H18 . . 120.7 ?
    C19 C18 H18 . . 120.7 ?
    C4 C3 C2 . . 121.72(16) ?
    C4 C3 H3 . . 119.1 ?
    C2 C3 H3 . . 119.1 ?
    C8 C9 C10 . . 118.93(17) ?
    C8 C9 H9 . . 120.5 ?
    C10 C9 H9 . . 120.5 ?
    N3 C12 C11 . . 124.37(18) ?
    N3 C12 H12 . . 117.8 ?
    C11 C12 H12 . . 117.8 ?
    C11 C10 C9 . . 119.15(18) ?
    C11 C10 H10 . . 120.4 ?
    C9 C10 H10 . . 120.4 ?
loop_
    _geom_torsion_atom_site_label_1
    _geom_torsion_atom_site_label_2
    _geom_torsion_atom_site_label_3
    _geom_torsion_atom_site_label_4
    _geom_torsion_site_symmetry_1
    _geom_torsion_site_symmetry_2
    _geom_torsion_site_symmetry_3
    _geom_torsion_site_symmetry_4
    _geom_torsion
    _geom_torsion_publ_flag
    C7 N2 C6 C5 . . . . 1.27(14) ?
    C7 N2 C6 C1 . . . . -178.94(13) ?
    C7 N1 C5 C4 . . . . -176.42(14) ?
    C13 N1 C5 C4 . . . . 1.7(2) ?
    C7 N1 C5 C6 . . . . 1.84(13) ?
    C13 N1 C5 C6 . . . . 179.92(11) ?
    N2 C6 C5 N1 . . . . -1.96(14) ?
    C1 C6 C5 N1 . . . . 178.22(11) ?
    N2 C6 C5 C4 . . . . 176.50(12) ?
    C1 C6 C5 C4 . . . . -3.32(19) ?
    C7 N1 C13 C14 . . . . -106.39(15) ?
    C5 N1 C13 C14 . . . . 76.04(15) ?
    C15 C14 C13 N1 . . . . 50.84(18) ?
    C19 C14 C13 N1 . . . . -130.59(14) ?
    C6 N2 C7 N1 . . . . -0.06(15) ?
    C6 N2 C7 C8 . . . . -177.69(11) ?
    C5 N1 C7 N2 . . . . -1.16(14) ?
    C13 N1 C7 N2 . . . . -179.03(12) ?
    C5 N1 C7 C8 . . . . 176.39(12) ?
    C13 N1 C7 C8 . . . . -1.5(2) ?
    N2 C6 C1 C2 . . . . -177.38(14) ?
    C5 C6 C1 C2 . . . . 2.40(19) ?
    N1 C5 C4 C3 . . . . 179.55(13) ?
    C6 C5 C4 C3 . . . . 1.5(2) ?
    C19 C14 C15 C16 . . . . 0.1(2) ?
    C13 C14 C15 C16 . . . . 178.76(15) ?
    C15 C14 C19 C18 . . . . -0.1(2) ?
    C13 C14 C19 C18 . . . . -178.73(14) ?
    C18 C17 C16 C15 . . . . -0.5(3) ?
    F C17 C16 C15 . . . . 178.77(15) ?
    C14 C15 C16 C17 . . . . 0.2(3) ?
    C12 N3 C8 C9 . . . . 0.9(2) ?
    C12 N3 C8 C7 . . . . -178.95(14) ?
    N2 C7 C8 N3 . . . . -158.51(13) ?
    N1 C7 C8 N3 . . . . 24.2(2) ?
    N2 C7 C8 C9 . . . . 21.6(2) ?
    N1 C7 C8 C9 . . . . -155.75(14) ?
    C6 C1 C2 C3 . . . . 0.1(2) ?
    C16 C17 C18 C19 . . . . 0.6(3) ?
    F C17 C18 C19 . . . . -178.74(15) ?
    C14 C19 C18 C17 . . . . -0.2(3) ?
    C5 C4 C3 C2 . . . . 1.1(2) ?
    C1 C2 C3 C4 . . . . -1.9(2) ?
    N3 C8 C9 C10 . . . . -1.4(3) ?
    C7 C8 C9 C10 . . . . 178.46(15) ?
    C8 N3 C12 C11 . . . . 0.1(3) ?
    C10 C11 C12 N3 . . . . -0.7(3) ?
    C12 C11 C10 C9 . . . . 0.2(3) ?
loop_
    _geom_hbond_atom_site_label_D
    _geom_hbond_atom_site_label_H
    _geom_hbond_atom_site_label_A
    _geom_hbond_site_symmetry_A
    _geom_hbond_distance_DH
    _geom_hbond_distance_HA
    _geom_hbond_distance_DA
    _geom_hbond_angle_DHA
    C13 H13A Cg 1_455 0.970 2.9345 3.486(2) 117.17
_iucr_refine_instructions_details
;
TITL ocmu1_0m in P 21/c
CELL  0.71073   4.7363  15.4102  20.9530   90.000   95.363   90.000
ZERR     4.00   0.0005   0.0017   0.0020    0.000    0.008    0.000
LATT   1
SYMM  - X, 1/2 + Y, 1/2 - Z
SFAC  C    H    F    N
UNIT  76   56   4    12
MERG   2
FMAP   2
PLAN   20
ACTA
BOND
BOND   $H
CONF
LIST   4
WPDB  -2
BUMP    0.02000
L.S.   4
WGHT    0.050200    0.177900
FVAR       0.20211
MOLE    1
N1    4    0.361222    0.956339    0.323060    11.00000    0.05378    0.05252 =
         0.07278   -0.00232    0.00444   -0.00569
N2    4    0.128793    1.034232    0.244002    11.00000    0.06519    0.05418 =
         0.08121    0.00173    0.00580   -0.00074
C14   1    0.397975    0.818597    0.383800    11.00000    0.05178    0.05609 =
         0.06331   -0.00608   -0.00082    0.00516
C6    1    0.041867    1.059823    0.302407    11.00000    0.05780    0.04709 =
         0.08475   -0.00314    0.01151   -0.01005
C5    1    0.188219    1.013430    0.352092    11.00000    0.05331    0.05027 =
         0.07918   -0.00602    0.00995   -0.01443
C13   1    0.551441    0.895467    0.359112    11.00000    0.05241    0.06909 =
         0.07482   -0.00331   -0.00482   -0.00432
AFIX  23
H13A  2    0.651194    0.925648    0.395079    11.00000   -1.20000
H13B  2    0.691522    0.874968    0.331708    11.00000   -1.20000
AFIX   0
C7    1    0.318091    0.972743    0.258185    11.00000    0.05647    0.05064 =
         0.07300   -0.00184    0.00366   -0.00846
C17   1    0.126622    0.676522    0.428979    11.00000    0.10411    0.05221 =
         0.08257   -0.00039    0.02591    0.00029
F     3   -0.011546    0.606895    0.451902    11.00000    0.17005    0.07385 =
         0.12010    0.01157    0.04321   -0.02280
C1    1   -0.158963    1.122007    0.316182    11.00000    0.06792    0.05429 =
         0.10764   -0.00129    0.01428   -0.00410
AFIX  43
H1    2   -0.263827    1.152111    0.283588    11.00000   -1.20000
AFIX   0
C4    1    0.153416    1.029383    0.416150    11.00000    0.06836    0.06819 =
         0.08013   -0.00899    0.01172   -0.01878
AFIX  43
H4    2    0.255510    0.998949    0.448984    11.00000   -1.20000
AFIX   0
C15   1    0.211379    0.769965    0.344065    11.00000    0.08446    0.07228 =
         0.06204   -0.00068   -0.00358   -0.01571
AFIX  43
H15   2    0.176649    0.785628    0.301186    11.00000   -1.20000
AFIX   0
N3    4    0.584555    0.852435    0.221693    11.00000    0.08680    0.07441 =
         0.08901   -0.00452    0.01346    0.01750
C19   1    0.444420    0.793166    0.447100    11.00000    0.08208    0.07770 =
         0.06791   -0.00595   -0.01018    0.00047
AFIX  43
H19   2    0.569604    0.824793    0.474949    11.00000   -1.20000
AFIX   0
C16   1    0.074553    0.698437    0.366426    11.00000    0.10458    0.07152 =
         0.08009   -0.00790    0.00465   -0.02711
AFIX  43
H16   2   -0.050580    0.666071    0.339078    11.00000   -1.20000
AFIX   0
C8    1    0.471275    0.930235    0.208510    11.00000    0.05717    0.06031 =
         0.07257   -0.00659    0.00365   -0.00703
C11   1    0.760883    0.853103    0.118573    11.00000    0.08992    0.11260 =
         0.09512   -0.02763    0.02237    0.00174
AFIX  43
H11   2    0.863214    0.825107    0.088865    11.00000   -1.20000
AFIX   0
C2    1   -0.196001    1.137087    0.379444    11.00000    0.07406    0.06056 =
         0.11980   -0.01600    0.03044   -0.00715
AFIX  43
H2    2   -0.328620    1.178066    0.389715    11.00000   -1.20000
AFIX   0
C18   1    0.308854    0.721679    0.470011    11.00000    0.11537    0.07680 =
         0.06659    0.00915    0.00462    0.00836
AFIX  43
H18   2    0.342298    0.705027    0.512710    11.00000   -1.20000
AFIX   0
C3    1   -0.039640    1.092458    0.428582    11.00000    0.08111    0.07134 =
         0.09657   -0.02098    0.02761   -0.01903
AFIX  43
H3    2   -0.066396    1.105629    0.470912    11.00000   -1.20000
AFIX   0
C9    1    0.492612    0.971678    0.150933    11.00000    0.10507    0.07373 =
         0.08024    0.00072    0.01336   -0.00031
AFIX  43
H9    2    0.407607    1.025444    0.142783    11.00000   -1.20000
AFIX   0
C12   1    0.726020    0.815926    0.176373    11.00000    0.09970    0.09552 =
         0.10231   -0.01611    0.01418    0.02771
AFIX  43
H12   2    0.806024    0.761535    0.184818    11.00000   -1.20000
AFIX   0
C10   1    0.642068    0.932164    0.105553    11.00000    0.12257    0.10674 =
         0.07945   -0.00912    0.02830   -0.01472
AFIX  43
H10   2    0.661300    0.959273    0.066541    11.00000   -1.20000
HKLF 4
REM  ocmu1_0m in P 21/c
REM R1 =  0.0414 for   2355 Fo > 4sig(Fo)  and  0.0559 for all   3133 data
REM    208 parameters refined using      1 restraints
END
WGHT      0.0502      0.1779
REM Highest difference peak  0.140,  deepest hole -0.165,  1-sigma level  0.035
Q1    1   0.0580  0.8217  0.3064  11.00000  0.05    0.14
Q2    1   0.2258  0.5994  0.4643  11.00000  0.05    0.13
Q3    1   0.3392  0.6774  0.4411  11.00000  0.05    0.13
Q4    1   0.0880  0.8457  0.2502  11.00000  0.05    0.10
Q5    1   0.0535  1.0422  0.2025  11.00000  0.05    0.10
Q6    1   0.4794  0.6965  0.4511  11.00000  0.05    0.10
Q7    1   0.9532  0.8648  0.2937  11.00000  0.05    0.09
Q8    1   0.4947  0.6408  0.4273  11.00000  0.05    0.09
Q9    1   0.5139  0.6921  0.5140  11.00000  0.05    0.09
Q10   1   0.4037  0.6402  0.5026  11.00000  0.05    0.09
Q11   1   0.2522  0.7968  0.1586  11.00000  0.05    0.08
Q12   1   0.2060  1.0835  0.2171  11.00000  0.05    0.08
Q13   1   0.1040  1.0701  0.2721  11.00000  0.05    0.08
Q14   1   0.7060  0.9623  0.3706  11.00000  0.05    0.08
Q15   1   0.3147  0.7628  0.2957  11.00000  0.05    0.08
Q16   1   0.1838  0.8011  0.2140  11.00000  0.05    0.08
Q17   1   0.3680  0.9810  0.4596  11.00000  0.05    0.08
Q18   1   1.1117  0.8346  0.1843  11.00000  0.05    0.08
Q19   1  -0.4568  0.6601  0.3235  11.00000  0.05    0.08
Q20   1   0.0392  0.8949  0.2831  11.00000  0.05    0.07
;
data_global
_journal_date_recd_electronic     2014-02-27
_journal_date_accepted     2014-03-17
_journal_name_full     'Acta Crystallographica, Section E'
_journal_year     2014
_journal_volume     70
_journal_issue      4
_journal_page_first     o485
_journal_page_last     o485
_journal_paper_category     QO
_journal_paper_doi     10.1107/S1600536814005947
_journal_coeditor_code     BQ2393
_publ_contact_author_name     'Dr \,Celik \"Omer'
_publ_contact_author_address
;
  Department of Physics
  Faculty of Education,
  Dicle University
  21280 Diyarbakir
  Turkey
;
_publ_contact_author_email     omer.celik@dicle.edu.tr
_publ_contact_author_fax     '+90 412 2488259'
_publ_contact_author_phone     '+90 412 2488399'
_publ_section_title
;
1-(4-Fluorobenzyl)-2-(pyridin-2-yl)-1<i>H</i>-benzimidazole
;
loop_
    _publ_author_name
    _publ_author_address
    '\,Celik, \"Omer'
;
  Department of Physics
  Faculty of Education
  Dicle University,
  21280, Diyarbak\?ir, Turkey
;
    'An\^gay, F\?irat'
;
  Department of Physics,
  Institute of Sciences
  Dicle University,
  21280, Diyarbak\?ir, Turkey
;
    'G\"undo\^gan, Mustafa'
;
  Department of Chemistry
  Faculty of Science & Art
  Harran University,
  63300, \,Sanl\?iurfa, Turkey
;
    'Ulusoy, Mahmut'
;
  Department of Chemistry
  Faculty of Science & Art
  Harran University,
  63300, \,Sanl\?iurfa, Turkey
;
