# Supplementary material for: 1-(4-Fluoro­benz­yl)-2-(pyridin-2-yl)-1H-benzimidazole
Source: Acta Crystallogr Sect E Struct Rep Online. 2014 Mar 26;70(Pt 4):o485. doi: 10.1107/S1600536814005947 (PMC3998549; doi:10.1107/S1600536814005947)
Supplement: Supplementary file 2 [file e-70-0o485-Isup2.hkl]

#
# h,k,l, Fc-squared, Fo-squared, sigma(Fo-squared) and status flag
#
data_I
_shelx_title ' ocmu1_0m in P 21/c'
_shelx_refln_list_code          4
_shelx_F_calc_maximum      163.28
_exptl_crystal_F_000       632.00
_reflns_d_resolution_high  0.7923
 
loop_
 _symmetry_equiv_pos_as_xyz
 'x, y, z'
 '-x, y+1/2, -z+1/2'
 '-x, -y, -z'
 'x, -y-1/2, z-1/2'
 
_cell_length_a     4.7363
_cell_length_b    15.4102
_cell_length_c    20.9530
_cell_angle_alpha  90.000
_cell_angle_beta   95.363
_cell_angle_gamma  90.000
 
_shelx_F_squared_multiplier     1.000
 
loop_
 _refln_index_h
 _refln_index_k
 _refln_index_l
 _refln_F_squared_calc
 _refln_F_squared_meas
 _refln_F_squared_sigma
 _refln_observed_status
   2   0   0       58.48       59.80      1.36 o
   3   0   0      104.51      107.34      2.30 o
   5   0   0       14.81       12.06      1.56 o
   1   1   0     2024.77     1969.90     26.18 o
   2   1   0      190.49      195.64      2.41 o
   3   1   0       47.46       54.89      1.61 o
   4   1   0        6.57        7.01      0.56 o
   5   1   0        5.00        4.35      0.93 o
   0   2   0     2897.37     2949.06     47.32 o
   2   2   0      334.02      342.42      3.55 o
   3   2   0        4.87        5.33      0.42 o
   4   2   0       15.18       17.43      0.93 o
   5   2   0        3.55        2.77      0.68 o
   1   3   0     1951.95     1908.53     19.20 o
   2   3   0        1.67        2.05      0.41 o
   3   3   0       85.40       85.52      1.37 o
   4   3   0       11.85        9.45      1.18 o
   5   3   0        9.12       11.14      0.94 o
   0   4   0      122.60      113.21      1.78 o
   1   4   0      498.02      508.24      5.67 o
   2   4   0      691.06      653.25      6.93 o
   3   4   0        1.32        0.67      0.32 o
   4   4   0       13.47       13.20      0.99 o
   5   4   0        5.67        6.43      1.03 o
   2   5   0     2524.73     2661.96     26.63 o
   3   5   0       52.00       51.81      1.83 o
   4   5   0        6.80        4.67      0.88 o
   5   5   0       12.49       10.35      1.22 o
   0   6   0      470.63      496.04     11.47 o
   1   6   0      136.35      126.95      1.53 o
   2   6   0      906.62      893.97     11.45 o
   3   6   0      142.24      139.04      2.68 o
   4   6   0       44.87       47.58      1.86 o
   5   6   0        3.01        0.76      1.15 o
   1   7   0      132.37      131.40      1.95 o
   2   7   0     1499.59     1584.35     23.89 o
   3   7   0       81.12       72.64      2.41 o
   4   7   0        4.21        5.67      0.97 o
   5   7   0        0.49        0.75      0.86 o
   0   8   0      194.22      218.15      4.16 o
   1   8   0      227.28      240.96      2.97 o
   2   8   0      379.12      364.87      5.14 o
   3   8   0      129.69      125.58      6.09 o
   4   8   0        9.57       10.26      1.67 o
   5   8   0        5.33        5.93      1.11 o
   1   9   0       40.08       41.57      1.15 o
   2   9   0      250.55      247.27      3.09 o
   3   9   0      215.44      203.33      4.90 o
   4   9   0       26.31       24.75      1.80 o
   5   9   0        0.48        1.20      0.92 o
   0  10   0        1.95        0.91      0.36 o
   1  10   0      124.25      130.55      1.90 o
   2  10   0       79.36       72.39      1.47 o
   3  10   0        0.11        0.16      0.71 o
   4  10   0       11.63       11.64      1.17 o
   5  10   0        0.00        0.00      1.21 o
   1  11   0       17.82       18.04      0.72 o
   2  11   0       59.54       60.39      1.85 o
   3  11   0        1.14        0.45      0.68 o
   4  11   0       42.62       42.14      1.92 o
   0  12   0      281.67      288.54      5.88 o
   1  12   0        1.71        1.92      0.35 o
   2  12   0        2.26        2.54      0.65 o
   3  12   0        0.01        0.12      1.01 o
   4  12   0       39.44       33.93      2.08 o
   1  13   0       24.87       24.42      0.82 o
   2  13   0       11.58        9.99      0.93 o
   3  13   0       10.38        9.02      1.03 o
   4  13   0       55.55       58.25      2.77 o
   0  14   0      108.73      110.13      2.94 o
   1  14   0       20.44       19.57      0.77 o
   2  14   0        2.15        0.99      0.83 o
   3  14   0        0.04        0.19      1.11 o
   4  14   0       35.43       37.47      3.35 o
   1  15   0       17.88       18.13      0.91 o
   2  15   0        0.11       -0.35      0.64 o
   3  15   0        4.20        4.70      1.10 o
   0  16   0        7.89       10.09      1.11 o
   1  16   0        2.72        1.58      0.95 o
   2  16   0        0.01        0.00      0.86 o
   3  16   0        0.07       -0.42      0.74 o
   1  17   0        1.68        1.90      0.74 o
   2  17   0        3.36        0.59      1.22 o
   0  18   0        2.90        3.64      0.98 o
   1  18   0        1.78        3.75      0.85 o
   2  18   0        3.93        1.54      0.92 o
  -5   1   1       57.55       63.02      1.89 o
  -4   1   1       65.99       65.94      1.34 o
  -3   1   1      247.51      245.16      2.83 o
  -2   1   1      270.63      268.36      3.20 o
  -1   1   1      152.37      144.06      1.58 o
   1   1   1     1001.13     1057.20     10.97 o
   2   1   1       26.44       23.60      0.68 o
   3   1   1        0.60        1.06      0.47 o
   4   1   1        0.00       -0.38      0.38 o
   5   1   1        0.14       -0.55      0.76 o
  -5   2   1        0.02        0.66      0.70 o
  -4   2   1        1.22        1.16      0.44 o
  -3   2   1       15.22       18.04      0.68 o
  -2   2   1       32.30       27.64      0.62 o
  -1   2   1     8251.58     8001.94     80.88 o
   0   2   1     1323.26     1216.34     11.22 o
   2   2   1       82.34       93.20      1.22 o
   3   2   1       64.33       60.77      1.17 o
   4   2   1       10.78        9.03      0.60 o
   5   2   1        0.18       -0.02      0.72 o
  -5   3   1        0.06       -0.44      0.60 o
  -4   3   1        0.65        0.23      0.42 o
  -3   3   1        0.44        0.69      0.32 o
  -2   3   1     1107.77     1126.10     13.72 o
  -1   3   1     2102.73     2186.19     22.59 o
   0   3   1     1361.46     1313.49     14.26 o
   1   3   1    26659.59    23675.55    339.09 o
   2   3   1       21.30       23.62      0.53 o
   3   3   1       58.99       59.75      1.22 o
   4   3   1        3.19        2.95      0.61 o
   5   3   1       10.31        9.63      0.99 o
  -5   4   1       36.62       36.52      1.57 o
  -4   4   1       94.00      106.41      1.98 o
  -3   4   1       24.40       25.07      0.78 o
  -2   4   1       71.56       66.13      1.12 o
  -1   4   1     2712.48     2811.51     33.16 o
   0   4   1      126.30      133.77      1.77 o
   1   4   1     1781.85     1835.11     22.00 o
   3   4   1       13.02       15.49      0.58 o
   4   4   1       79.57       88.58      2.02 o
   5   4   1        1.67        1.84      0.72 o
  -5   5   1       39.42       48.76      3.08 o
  -4   5   1       42.30       38.11      1.45 o
  -3   5   1       23.69       20.95      0.71 o
  -2   5   1        3.69        2.94      0.41 o
  -1   5   1     2521.90     2638.73     25.70 o
   0   5   1        0.07       -0.13      0.13 o
   1   5   1      950.12      991.17      9.68 o
   2   5   1        0.50       -1.04      1.15 o
   3   5   1        7.30        5.67      0.39 o
   4   5   1       88.68       96.93      3.21 o
   5   5   1        0.28       -0.36      0.74 o
  -5   6   1        1.45        0.17      0.88 o
  -4   6   1        1.07        0.61      1.10 o
  -3   6   1       61.68       58.69      1.34 o
  -2   6   1     1880.20     1874.20     17.90 o
  -1   6   1     2602.83     2684.72     26.38 o
   0   6   1      516.72      510.68      5.81 o
   1   6   1      202.27      224.03      2.41 o
   2   6   1      375.83      384.70      6.25 o
   3   6   1        6.37        7.71      0.88 o
   4   6   1        6.27        7.02      1.09 o
   5   6   1        0.31       -0.35      0.79 o
  -5   7   1        3.65        3.29      1.01 o
  -4   7   1       48.40       47.57      1.92 o
  -3   7   1       11.32       13.23      0.78 o
  -2   7   1      263.17      257.34      3.21 o
  -1   7   1      296.53      330.74      3.55 o
   0   7   1       50.58       53.04      0.83 o
   1   7   1      104.14      115.21      1.47 o
   2   7   1      139.21      128.05      4.04 o
   3   7   1       51.35       44.42      2.61 o
   4   7   1       15.97       21.04      1.97 o
   5   7   1        4.48        5.51      1.08 o
  -5   8   1        1.11        0.24      0.85 o
  -4   8   1        6.02        3.77      1.05 o
  -3   8   1      214.12      204.96      4.65 o
  -2   8   1      105.01      104.03      1.57 o
  -1   8   1      205.18      214.50      2.74 o
   0   8   1       26.29       25.02      0.63 o
   1   8   1      408.96      448.80      4.67 o
   2   8   1      446.01      453.97      7.99 o
   3   8   1      437.16      426.09      8.06 o
   4   8   1        0.14       -0.12      0.89 o
   5   8   1        1.53        1.06      1.01 o
  -5   9   1        0.16       -0.85      1.01 o
  -4   9   1        9.97       11.10      1.33 o
  -3   9   1        0.03       -1.72      1.72 o
  -2   9   1       86.89       78.97      1.26 o
  -1   9   1       34.01       34.72      0.83 o
   0   9   1       36.01       39.04      1.16 o
   1   9   1       32.77       36.40      0.95 o
   2   9   1        8.65       10.29      0.66 o
   3   9   1      618.98      590.26     10.28 o
   4   9   1        0.90        1.11      0.84 o
   5   9   1        0.01        1.45      1.13 o
  -5  10   1        0.41        0.61      1.21 o
  -4  10   1        7.81        6.31      0.99 o
  -3  10   1      156.88      146.84      4.37 o
  -2  10   1      132.71      124.70      2.82 o
  -1  10   1       21.76       24.00      0.92 o
   0  10   1       72.30       75.03      1.19 o
   1  10   1       13.69       14.17      0.52 o
   2  10   1       39.06       39.42      1.52 o
   3  10   1      113.55      106.14      2.73 o
   4  10   1        5.67        5.04      0.93 o
   5  10   1        1.72        1.96      1.71 o
  -4  11   1       47.51       39.83      1.87 o
  -3  11   1       66.50       58.93      2.37 o
  -2  11   1       43.25       38.19      1.23 o
  -1  11   1       26.92       25.36      0.78 o
   0  11   1       18.15       16.89      0.52 o
   1  11   1      294.00      292.79      3.90 o
   2  11   1        0.13       -0.16      0.56 o
   3  11   1        0.74        0.41      0.65 o
   4  11   1        7.45       11.03      1.95 o
  -4  12   1       55.10       56.73      2.64 o
  -3  12   1       93.93       92.90      2.91 o
  -2  12   1       28.31       29.46      1.65 o
  -1  12   1      153.82      157.50      2.20 o
   0  12   1       48.90       50.08      1.22 o
   1  12   1        0.79        0.46      0.56 o
   2  12   1       53.36       51.66      1.94 o
   3  12   1       37.62       33.85      1.88 o
   4  12   1        2.79        3.03      1.19 o
  -4  13   1       27.81       29.66      2.32 o
  -3  13   1       14.07       13.80      1.33 o
  -2  13   1       19.10       15.99      1.08 o
  -1  13   1      173.11      173.48      2.05 o
   0  13   1        1.35        1.29      0.41 o
   1  13   1       31.65       33.38      1.26 o
   2  13   1       54.25       48.45      1.69 o
   3  13   1       11.04       11.51      1.13 o
   4  13   1        0.92        0.53      0.89 o
  -4  14   1       19.18       18.58      2.17 o
  -3  14   1        1.34        1.44      0.87 o
  -2  14   1        4.25        5.26      0.70 o
  -1  14   1        3.00        3.36      0.58 o
   0  14   1       26.77       25.66      1.06 o
   1  14   1       64.64       66.14      1.65 o
   2  14   1        0.00       -0.43      0.66 o
   3  14   1        1.76        1.63      0.85 o
   4  14   1        0.46       -1.09      1.48 o
  -3  15   1        1.06        1.50      1.09 o
  -2  15   1        1.44        0.42      0.74 o
  -1  15   1       94.87       93.96      3.03 o
   0  15   1        1.66        3.18      0.66 o
   1  15   1       37.54       38.02      1.44 o
   2  15   1        1.97        1.97      0.74 o
   3  15   1        0.04        0.24      0.71 o
  -3  16   1        0.50        0.12      0.77 o
  -2  16   1        5.97        6.37      1.44 o
  -1  16   1        0.08       -0.34      0.47 o
   0  16   1        2.16        2.79      0.55 o
   1  16   1        0.41       -0.47      0.60 o
   2  16   1        9.28        9.07      1.80 o
   3  16   1        0.02        0.07      0.94 o
  -2  17   1        3.29        3.03      0.82 o
  -1  17   1        0.11       -0.44      0.74 o
   0  17   1        2.43        1.25      0.70 o
   1  17   1       16.30       14.51      1.11 o
   2  17   1        3.91        5.32      1.34 o
  -2  18   1        0.00       -0.15      0.79 o
  -1  18   1        0.80        0.52      1.26 o
   0  18   1        3.05        3.25      0.61 o
   1  18   1        0.20        2.02      1.22 o
   2  18   1        2.43        3.29      0.92 o
   0  19   1        0.48        0.81      0.76 o
  -5   0   2       22.16       23.82      1.81 o
  -4   0   2        1.45        1.24      0.56 o
  -2   0   2      405.84      406.38     16.21 o
  -1   0   2     4493.04     4395.24     53.77 o
   2   0   2       12.39       13.73      0.87 o
   3   0   2       83.17       76.48      1.76 o
   4   0   2       17.61       18.71      1.31 o
   5   0   2        2.70        4.82      1.51 o
  -5   1   2       10.04        9.50      0.88 o
  -4   1   2       19.37       19.01      0.72 o
  -3   1   2      155.23      150.87      2.20 o
  -2   1   2      184.10      178.29      2.67 o
  -1   1   2      359.57      336.01      3.01 o
   0   1   2      491.36      497.43      6.06 o
   1   1   2     1209.87     1258.89     12.94 o
   2   1   2     1396.26     1361.43     12.85 o
   3   1   2       25.34       24.97      0.80 o
   4   1   2       33.87       33.63      1.07 o
   5   1   2        1.17        1.28      1.12 o
  -5   2   2       69.98       79.66      2.26 o
  -4   2   2        7.73        9.16      0.58 o
  -3   2   2       11.45       12.46      0.53 o
  -1   2   2     1455.74     1393.36     16.25 o
   0   2   2     6386.11     6001.05     54.66 o
   1   2   2      345.23      320.93      3.21 o
   2   2   2       11.09       10.54      0.37 o
   3   2   2       40.94       40.34      1.03 o
   4   2   2       27.42       24.38      1.12 o
   5   2   2        4.81        3.98      1.15 o
  -5   3   2        0.52       -0.59      0.59 o
  -4   3   2        0.19       -0.08      0.39 o
  -3   3   2      225.72      221.13      3.15 o
  -2   3   2     1011.58     1013.01      9.95 o
  -1   3   2     2126.87     1885.46     18.80 o
   0   3   2     8559.25     8144.14     68.58 o
   1   3   2        3.52        2.15      0.36 o
   2   3   2      497.50      522.49      4.96 o
   3   3   2       56.95       66.46      1.06 o
   4   3   2       10.62       11.34      0.99 o
   5   3   2       15.07       16.58      1.24 o
  -5   4   2        7.51        6.97      0.88 o
  -4   4   2       49.21       45.54      1.37 o
  -3   4   2       95.92      110.40      1.72 o
  -2   4   2      585.80      572.40      5.51 o
  -1   4   2     9754.59     9064.29    121.14 o
   0   4   2      512.23      497.41      4.94 o
   1   4   2      174.51      173.85      2.18 o
   2   4   2      199.10      199.23      2.96 o
   3   4   2       14.70       14.02      0.54 o
   4   4   2       49.73       43.47      2.25 o
   5   4   2        0.64        0.67      0.94 o
  -5   5   2        5.84        8.41      1.98 o
  -4   5   2       17.74       19.81      1.06 o
  -3   5   2        0.87        0.95      0.43 o
  -1   5   2      259.74      266.92      3.22 o
   0   5   2        6.93        7.01      0.31 o
   1   5   2       66.49       70.98      0.86 o
   2   5   2     3615.19     3784.36     46.78 o
   3   5   2       13.85       15.46      0.90 o
   4   5   2        0.81       -0.65      0.65 o
   5   5   2        0.74       -0.36      1.07 o
  -5   6   2        1.67        1.10      1.01 o
  -4   6   2       37.11       33.14      1.54 o
  -3   6   2      283.17      283.57      3.36 o
  -1   6   2      795.74      834.57     10.13 o
   0   6   2      424.12      415.34      4.87 o
   1   6   2      337.44      348.00      3.35 o
   2   6   2       50.80       40.86      1.66 o
   3   6   2        2.95        1.21      0.53 o
   4   6   2       22.35       19.59      1.49 o
   5   6   2        2.45        2.12      1.07 o
  -5   7   2        3.13        1.64      0.95 o
  -4   7   2      161.87      149.02      3.43 o
  -3   7   2      103.67      101.56      2.08 o
  -2   7   2      469.11      427.48      5.10 o
  -1   7   2       75.10       71.98      1.46 o
   0   7   2      109.07      103.25      1.50 o
   1   7   2        0.12        0.00      0.18 o
   2   7   2      469.42      473.68      6.37 o
   3   7   2       31.65       31.34      1.18 o
   4   7   2       20.10       20.45      1.92 o
   5   7   2        0.01        1.01      0.82 o
  -5   8   2        2.61        0.80      1.05 o
  -4   8   2       28.48       28.61      1.54 o
  -3   8   2      372.53      349.80      6.52 o
  -2   8   2       80.67       83.03      1.45 o
  -1   8   2      911.08      930.79      9.64 o
   0   8   2       31.40       32.51      0.90 o
   1   8   2      202.27      199.30      2.43 o
   2   8   2       96.85      100.78      2.30 o
   3   8   2       80.11       73.88      2.49 o
   4   8   2        1.51        0.45      0.91 o
   5   8   2        0.22        0.74      1.18 o
  -5   9   2        3.95        4.40      1.23 o
  -4   9   2        1.28        2.57      0.82 o
  -3   9   2      347.12      338.78     10.55 o
  -2   9   2       13.19       15.50      0.67 o
  -1   9   2      180.01      196.94      2.41 o
   0   9   2      939.15      980.52     10.06 o
   1   9   2       37.43       36.25      0.89 o
   2   9   2       20.75       22.22      0.75 o
   3   9   2      121.82      114.00      6.71 o
   4   9   2       42.34       35.77      2.12 o
   5   9   2        6.66        9.29      1.38 o
  -5  10   2        2.45        3.08      1.55 o
  -4  10   2        1.06        1.09      0.89 o
  -3  10   2       79.46       81.30      3.13 o
  -2  10   2       32.59       29.34      0.84 o
  -1  10   2       15.74       14.00      0.51 o
   0  10   2     1002.17     1039.01     10.83 o
   1  10   2        0.60        0.37      0.32 o
   2  10   2      239.76      233.84      5.69 o
   3  10   2        0.88        1.82      0.95 o
   4  10   2        9.21        8.47      1.06 o
  -4  11   2        0.01       -1.08      1.08 o
  -3  11   2       69.11       64.61      2.52 o
  -2  11   2       60.88       57.16      1.59 o
  -1  11   2       35.52       34.56      0.75 o
   0  11   2      100.13      104.00      1.47 o
   1  11   2        0.46        1.51      0.34 o
   2  11   2      110.44      106.55      3.58 o
   3  11   2       40.94       43.23      1.82 o
   4  11   2       32.00       28.18      1.74 o
  -4  12   2        0.11       -0.36      1.41 o
  -3  12   2       39.22       37.95      1.68 o
  -2  12   2       56.24       57.32      1.43 o
  -1  12   2        5.50        6.25      0.49 o
   0  12   2       64.37       67.42      1.11 o
   1  12   2      117.99      117.14      1.78 o
   2  12   2        9.20        9.33      0.93 o
   3  12   2        3.36        1.96      0.71 o
   4  12   2       64.46       57.80      2.25 o
  -4  13   2        9.19        8.48      1.13 o
  -3  13   2        2.93        5.19      0.76 o
  -2  13   2       53.29       44.63      1.59 o
  -1  13   2        0.01       -0.16      0.29 o
   0  13   2       24.23       25.94      0.94 o
   1  13   2        0.22        0.05      0.37 o
   2  13   2       11.53       12.80      1.19 o
   3  13   2        0.73        0.01      0.86 o
   4  13   2        3.42        4.53      1.21 o
  -4  14   2        4.17        4.08      1.19 o
  -3  14   2        2.43        1.83      0.76 o
  -2  14   2       37.64       42.86      1.47 o
  -1  14   2        1.51        1.01      0.52 o
   0  14   2        0.05       -0.40      0.40 o
   1  14   2       50.09       51.96      1.54 o
   2  14   2       41.69       37.09      1.54 o
   3  14   2        1.11        0.49      0.71 o
  -3  15   2        6.72        5.14      1.17 o
  -2  15   2        5.87        5.20      0.82 o
  -1  15   2       11.70       11.59      0.82 o
   0  15   2       86.76       93.86      1.70 o
   1  15   2        1.77        0.86      0.86 o
   2  15   2        3.71        3.52      0.94 o
   3  15   2        0.28       -0.73      1.27 o
  -3  16   2        3.18        3.62      0.97 o
  -2  16   2        0.10       -0.37      0.86 o
  -1  16   2        3.87        6.04      0.73 o
   0  16   2        0.52        0.76      0.57 o
   1  16   2       11.58       13.55      1.08 o
   2  16   2       13.27       12.81      1.46 o
   3  16   2        1.71        2.81      1.59 o
  -2  17   2        0.13       -0.06      0.68 o
  -1  17   2        0.02        0.81      0.79 o
   0  17   2       59.50       61.87      1.66 o
   1  17   2        4.18        4.37      0.79 o
   2  17   2        7.70        7.18      1.29 o
  -2  18   2        2.90        4.00      1.01 o
  -1  18   2        2.55        2.87      0.89 o
   0  18   2        7.71        8.01      1.19 o
   1  18   2        0.69        1.05      0.79 o
   0  19   2        2.01        2.44      0.89 o
  -5   1   3       11.20       12.44      0.97 o
  -4   1   3      233.32      233.67      3.51 o
  -3   1   3        0.00       -0.25      0.25 o
  -2   1   3      210.00      213.87      2.59 o
  -1   1   3       14.05       15.64      0.31 o
   0   1   3     2181.84     2036.36     18.45 o
   1   1   3     6098.30     5818.81     60.20 o
   2   1   3      160.45      161.86      1.97 o
   3   1   3      122.18      122.32      2.00 o
   4   1   3        3.74        3.62      0.51 o
   5   1   3       38.87       40.36      1.59 o
  -5   2   3       41.10       48.38      1.35 o
  -4   2   3        2.18        2.72      0.41 o
  -3   2   3       75.16       80.93      1.24 o
  -2   2   3      100.27       96.92      1.32 o
  -1   2   3    10856.83     9849.63     85.39 o
   0   2   3     1813.14     1788.60     21.54 o
   1   2   3      238.83      249.60      2.51 o
   2   2   3      367.10      340.29      3.63 o
   3   2   3      148.59      161.53      2.22 o
   4   2   3        7.84        9.80      0.74 o
   5   2   3       15.72       16.62      1.19 o
  -5   3   3        0.18        0.89      0.51 o
  -4   3   3        5.21        5.11      0.55 o
  -3   3   3       15.04       17.45      0.68 o
  -2   3   3      887.49      887.47      8.92 o
  -1   3   3      178.69      179.75      1.86 o
   0   3   3       34.74       28.79      0.36 o
   1   3   3       63.88       63.37      1.15 o
   2   3   3     1934.73     2042.38     19.04 o
   3   3   3      468.56      466.66      5.85 o
   4   3   3        3.23        3.96      0.70 o
   5   3   3        0.02       -0.12      0.77 o
  -5   4   3       11.05       10.33      0.88 o
  -4   4   3       58.09       57.51      1.37 o
  -3   4   3       37.21       33.23      0.77 o
  -2   4   3       11.16        8.61      0.71 o
  -1   4   3     2512.34     2446.26     23.51 o
   1   4   3      155.56      141.10      1.74 o
   2   4   3      103.98       98.18      1.87 o
   3   4   3        0.33       -0.07      0.24 o
   4   4   3        3.68        2.57      0.60 o
   5   4   3       37.61       37.77      1.83 o
  -5   5   3       32.54       32.85      2.43 o
  -4   5   3      114.25      131.56      2.60 o
  -3   5   3       42.61       38.97      0.84 o
  -2   5   3     1260.20     1180.65     13.35 o
  -1   5   3       25.67       26.94      0.49 o
   0   5   3      720.81      666.56      6.13 o
   1   5   3      168.78      179.97      2.04 o
   2   5   3       90.79       83.13      2.43 o
   3   5   3        8.85        8.83      0.80 o
   4   5   3       28.75       29.99      1.32 o
   5   5   3        1.61        1.77      1.33 o
  -5   6   3       19.13       18.08      1.73 o
  -4   6   3       30.25       32.91      1.65 o
  -3   6   3        4.90        3.75      1.23 o
  -2   6   3     2145.09     2224.26     24.68 o
  -1   6   3       16.13       15.68      0.52 o
   0   6   3      289.45      291.80      3.30 o
   1   6   3      205.52      196.46      2.58 o
   2   6   3       39.23       39.90      1.10 o
   3   6   3        7.76        7.73      0.85 o
   4   6   3        5.89        5.97      0.97 o
   5   6   3        0.39        0.02      0.94 o
  -5   7   3        0.83        0.43      0.68 o
  -4   7   3        1.62        2.37      1.01 o
  -3   7   3        0.13        0.02      0.54 o
  -2   7   3       12.31       11.52      0.64 o
   0   7   3        0.41        0.58      0.18 o
   1   7   3        8.84       11.49      0.44 o
   2   7   3       18.19       21.40      0.81 o
   3   7   3      270.47      254.58      3.98 o
   4   7   3        0.17       -0.14      0.71 o
   5   7   3        1.41        2.05      1.12 o
  -5   8   3        7.19        7.93      1.64 o
  -4   8   3       18.02       18.93      1.88 o
  -3   8   3       16.09       13.98      1.39 o
  -2   8   3      510.98      509.38     14.39 o
  -1   8   3      394.33      409.95      4.48 o
   0   8   3        0.43        0.33      0.20 o
   1   8   3      847.88      875.38      9.13 o
   2   8   3        4.61        5.82      0.54 o
   3   8   3      124.17      134.43      3.46 o
   4   8   3        3.80        3.45      1.14 o
   5   8   3        1.00        0.33      0.85 o
  -5   9   3        0.52       -0.66      0.66 o
  -4   9   3       11.14       10.95      1.28 o
  -3   9   3      100.65       93.00      3.40 o
  -2   9   3        0.02       -0.18      0.29 o
  -1   9   3      111.89      100.13      1.42 o
   0   9   3      561.49      592.52      7.61 o
   1   9   3       72.91       78.95      1.34 o
   2   9   3      224.66      213.67      3.95 o
   3   9   3      117.87      109.89      3.13 o
   4   9   3       16.96       13.54      2.05 o
   5   9   3        0.90        0.69      0.92 o
  -5  10   3        1.54        1.00      1.10 o
  -4  10   3        0.88        1.97      0.79 o
  -3  10   3       62.64       55.03      2.31 o
  -2  10   3       24.68       23.09      0.65 o
  -1  10   3        8.80       11.28      0.60 o
   0  10   3       44.78       45.31      1.45 o
   1  10   3      115.49      109.60      1.88 o
   2  10   3      125.77      114.79      2.63 o
   3  10   3       99.57       98.62      2.58 o
   4  10   3        8.81        7.90      1.22 o
  -4  11   3        0.01       -0.81      0.81 o
  -3  11   3       40.29       36.91      2.12 o
  -2  11   3       14.98       14.55      0.80 o
  -1  11   3        0.05       -0.14      0.24 o
   0  11   3      135.34      131.57      1.56 o
   1  11   3      103.08      101.12      1.86 o
   2  11   3      164.23      170.81      4.48 o
   3  11   3        0.00        0.20      0.93 o
   4  11   3        1.92        1.99      0.89 o
  -4  12   3       27.96       28.29      1.69 o
  -3  12   3       36.62       38.55      2.26 o
  -2  12   3       20.50       21.08      1.09 o
  -1  12   3       82.13       87.42      1.31 o
   0  12   3       63.73       67.74      0.99 o
   1  12   3      606.23      600.04      8.35 o
   2  12   3        3.01        1.40      0.94 o
   3  12   3        5.12        8.09      1.08 o
   4  12   3        9.38       13.88      1.62 o
  -4  13   3       13.54       11.75      1.13 o
  -3  13   3        0.01        0.17      0.61 o
  -2  13   3        8.95        9.56      0.88 o
  -1  13   3       26.91       24.05      0.70 o
   0  13   3       21.71       16.96      0.72 o
   1  13   3        4.67        4.85      0.91 o
   2  13   3       34.15       31.48      1.45 o
   3  13   3        5.15        5.09      0.89 o
   4  13   3        4.76        5.96      2.20 o
  -4  14   3        7.63        4.42      1.78 o
  -3  14   3        5.93        5.12      0.79 o
  -2  14   3        3.61        3.30      1.76 o
  -1  14   3        0.35        0.32      0.48 o
   0  14   3       59.73       63.90      1.29 o
   1  14   3        4.71        6.84      1.04 o
   2  14   3        0.01        0.21      0.65 o
   3  14   3        0.27        0.36      0.68 o
  -3  15   3        0.29        0.25      0.70 o
  -2  15   3        5.74        5.22      0.82 o
  -1  15   3       45.28       49.94      1.38 o
   0  15   3       23.59       26.47      0.91 o
   1  15   3        2.59        0.42      0.94 o
   2  15   3        0.09        0.24      0.71 o
   3  15   3        4.73        6.17      1.03 o
  -3  16   3        2.10       -0.23      0.88 o
  -2  16   3        1.36        1.55      0.78 o
  -1  16   3       38.45       38.86      1.30 o
   0  16   3        7.84        7.61      0.87 o
   1  16   3        4.92        4.19      0.82 o
   2  16   3        0.60        0.73      0.98 o
   3  16   3        0.84        0.06      1.11 o
  -2  17   3        5.09        5.59      1.66 o
  -1  17   3       11.91       14.65      1.34 o
   0  17   3       60.25       62.43      1.91 o
   1  17   3        0.04        0.01      0.73 o
   2  17   3        8.51        7.92      1.29 o
  -2  18   3        0.49        0.10      0.89 o
  -1  18   3        0.02        0.05      1.08 o
   0  18   3        0.03       -1.40      1.40 o
   1  18   3        0.07        0.06      0.67 o
   0  19   3        1.50        1.17      0.88 o
  -5   0   4       31.05       32.98      1.60 o
  -4   0   4       98.57      103.00      2.39 o
  -3   0   4      131.88      138.31      2.63 o
  -2   0   4      108.72      101.92      1.65 o
   0   0   4     7546.18     6669.96     93.17 o
   1   0   4       23.71       28.21      0.68 o
   2   0   4      367.39      370.49      6.50 o
   3   0   4      322.41      326.86      5.96 o
   4   0   4      131.82      143.60      3.08 o
   5   0   4       57.35       63.98      3.42 o
  -5   1   4        0.10       -0.41      0.41 o
  -4   1   4       11.12       10.71      0.59 o
  -3   1   4      210.05      216.81      2.67 o
  -2   1   4        9.77        8.54      0.32 o
  -1   1   4      345.30      368.42      3.92 o
   0   1   4     5110.46     4827.97     43.24 o
   1   1   4       65.93       59.90      0.67 o
   2   1   4      568.14      583.50      6.18 o
   3   1   4       48.09       55.16      1.15 o
   4   1   4        4.19        3.34      0.69 o
   5   1   4        3.73        5.83      0.94 o
  -5   2   4        8.08        5.96      0.83 o
  -4   2   4       14.98       14.72      0.65 o
  -3   2   4      165.69      186.51      2.07 o
  -2   2   4      197.06      182.85      2.07 o
  -1   2   4     1617.70     1521.07     15.57 o
   0   2   4      252.30      256.87      2.40 o
   1   2   4     1374.56     1339.92     12.47 o
   2   2   4       45.60       53.49      0.81 o
   3   2   4       15.60       16.59      0.72 o
   4   2   4       43.01       44.30      1.64 o
   5   2   4        1.83        0.68      0.82 o
  -5   3   4        4.79        5.46      0.66 o
  -4   3   4       12.44       11.33      0.65 o
  -3   3   4       71.03       71.84      1.21 o
  -2   3   4       22.16       18.40      0.50 o
  -1   3   4     2291.65     2243.20     25.98 o
   0   3   4        1.15        1.41      0.13 o
   1   3   4      262.77      241.80      2.60 o
   2   3   4      544.72      532.50      5.24 o
   3   3   4      112.47      108.02      1.93 o
   4   3   4       79.68       77.63      1.99 o
   5   3   4        3.00        1.18      0.78 o
  -5   4   4       21.21       23.92      1.24 o
  -4   4   4       12.64       14.12      0.75 o
  -3   4   4       17.91       19.95      0.61 o
  -2   4   4      114.46      118.74      1.83 o
   1   4   4      296.42      318.66      3.35 o
   2   4   4      351.59      322.02      4.52 o
   3   4   4       71.57       78.57      1.31 o
   4   4   4        1.65        1.05      0.66 o
   5   4   4        0.96        0.88      0.72 o
  -5   5   4       14.09        9.95      0.89 o
  -4   5   4       37.97       39.42      1.41 o
  -3   5   4       22.10       22.33      0.88 o
  -2   5   4       10.22        7.93      0.43 o
  -1   5   4      181.82      197.57      2.41 o
   0   5   4     1426.89     1446.13     13.65 o
   1   5   4      319.34      322.62      3.42 o
   2   5   4     1161.13     1204.80     15.24 o
   3   5   4       54.02       48.66      1.62 o
   4   5   4      108.52      106.49      2.84 o
   5   5   4        0.28        0.16      0.80 o
  -5   6   4        5.56        6.01      0.82 o
  -4   6   4       27.95       35.88      2.58 o
  -3   6   4        4.38        5.44      0.50 o
  -2   6   4      259.09      239.47      2.85 o
  -1   6   4      212.15      233.59      2.53 o
   0   6   4      356.15      366.13      3.95 o
   1   6   4       88.39       94.88      1.49 o
   2   6   4      357.86      349.41      4.88 o
   3   6   4       57.01       58.20      3.10 o
   4   6   4        5.69        7.51      0.97 o
   5   6   4        6.81        5.97      1.04 o
  -5   7   4        3.57        4.13      0.93 o
  -4   7   4       76.14       76.30      2.52 o
  -3   7   4      431.99      397.76      4.89 o
  -2   7   4       47.80       44.18      0.86 o
  -1   7   4      102.19      108.66      1.67 o
   0   7   4        0.52        1.29      0.18 o
   1   7   4       91.21       95.24      1.27 o
   2   7   4        0.09        0.01      0.38 o
   3   7   4       84.14       79.02      1.80 o
   4   7   4       13.60        9.75      1.01 o
   5   7   4        2.77        3.35      1.19 o
  -5   8   4        0.18       -0.69      0.69 o
  -4   8   4      100.80       88.45      2.72 o
  -3   8   4      259.12      253.83      4.06 o
  -2   8   4       35.79       33.20      0.98 o
  -1   8   4       22.39       24.98      0.66 o
   0   8   4        7.35        9.14      0.34 o
   2   8   4       21.12       17.29      1.38 o
   3   8   4       81.62       76.19      2.37 o
   4   8   4        2.42        3.69      0.93 o
   5   8   4        2.64        3.36      1.40 o
  -5   9   4        0.07       -0.49      0.67 o
  -4   9   4       17.12       16.22      1.10 o
  -3   9   4        9.67       13.06      0.98 o
  -2   9   4       15.07       13.28      0.59 o
   0   9   4      207.64      209.50      2.73 o
   1   9   4       11.84       10.45      0.44 o
   2   9   4       16.22       16.06      1.01 o
   3   9   4        0.04        0.07      1.48 o
   4   9   4        7.84        6.21      1.18 o
   5   9   4        4.49        5.05      1.66 o
  -5  10   4        0.02       -0.84      0.84 o
  -4  10   4       11.73       14.60      1.09 o
  -3  10   4       11.04        9.35      0.86 o
  -2  10   4        0.64        0.58      0.28 o
  -1  10   4        7.46        9.90      0.43 o
   0  10   4       78.54       90.03      1.39 o
   1  10   4       38.08       40.44      0.87 o
   2  10   4      262.92      260.24      4.70 o
   3  10   4       32.49       29.62      1.47 o
   4  10   4        0.94       -0.21      1.22 o
  -4  11   4        5.72        3.50      1.23 o
  -3  11   4        1.47        1.45      0.69 o
  -2  11   4       58.32       52.70      1.46 o
  -1  11   4       21.91       24.74      0.71 o
   0  11   4        0.02        0.18      0.24 o
   1  11   4        8.96        9.60      0.59 o
   2  11   4       11.26       11.40      2.23 o
   3  11   4        2.43        1.96      0.79 o
   4  11   4        2.33        1.98      1.08 o
  -4  12   4        3.91        4.85      1.66 o
  -3  12   4       18.56       14.94      1.12 o
  -2  12   4       57.19       55.52      1.54 o
  -1  12   4        0.10        0.22      0.30 o
   0  12   4       22.14       23.27      0.65 o
   1  12   4        2.17        0.61      1.07 o
   2  12   4        0.40       -0.23      0.93 o
   3  12   4        0.45        0.36      1.07 o
   4  12   4       14.01       15.67      1.91 o
  -4  13   4        4.47        4.24      0.86 o
  -3  13   4        9.75        7.52      0.79 o
  -2  13   4        0.32       -0.27      0.54 o
  -1  13   4       37.40       35.83      0.88 o
   0  13   4        7.51        7.30      0.53 o
   1  13   4       11.27        9.25      1.22 o
   2  13   4       45.97       43.86      2.91 o
   3  13   4        1.21       -0.07      1.19 o
  -4  14   4        4.88        7.20      1.93 o
  -3  14   4        1.61        1.25      0.74 o
  -2  14   4      169.50      174.99      5.64 o
  -1  14   4       96.14       93.50      1.58 o
   0  14   4        2.72        3.16      0.58 o
   1  14   4       84.26       85.00      6.84 o
   2  14   4        0.01       -0.97      0.97 o
   3  14   4        3.77        1.06      1.29 o
  -3  15   4        0.04        0.10      0.74 o
  -2  15   4        0.01       -0.14      0.59 o
  -1  15   4       15.85       12.85      1.17 o
   0  15   4        9.01       10.69      0.69 o
   1  15   4      228.33      214.53      6.11 o
   2  15   4        0.03        1.31      0.71 o
   3  15   4        0.01       -0.10      0.71 o
  -3  16   4        4.96        8.26      1.11 o
  -2  16   4       15.67       14.82      1.59 o
  -1  16   4        0.02        0.27      0.60 o
   0  16   4       26.51       26.85      1.41 o
   1  16   4        1.08        0.79      0.89 o
   2  16   4        5.15        3.91      1.75 o
   3  16   4        0.44        0.36      1.11 o
  -2  17   4        0.92       -0.05      0.68 o
  -1  17   4        3.60        6.12      0.81 o
   0  17   4       17.81       19.09      1.55 o
   1  17   4        6.76        7.77      0.78 o
   2  17   4        1.13        1.40      1.07 o
  -1  18   4        2.93        3.58      1.07 o
   0  18   4        0.00       -0.21      0.68 o
   1  18   4        2.90        3.81      1.16 o
   0  19   4       35.49       35.69      2.44 o
  -5   1   5        0.08       -0.37      0.42 o
  -4   1   5        8.36       11.41      0.54 o
  -3   1   5      311.12      311.79      3.15 o
  -2   1   5      479.54      465.09      5.10 o
   0   1   5        0.05        0.04      0.09 o
   1   1   5     1119.04     1078.11      8.90 o
   2   1   5        0.42        0.92      0.33 o
   3   1   5      208.73      225.33      2.93 o
   4   1   5        4.83        2.62      0.61 o
   5   1   5        0.43       -0.55      0.82 o
  -5   2   5       17.46       16.34      1.09 o
  -4   2   5       12.39       12.73      0.56 o
  -3   2   5       24.32       26.05      0.64 o
  -1   2   5      694.72      668.85      7.64 o
   0   2   5     3636.78     3391.36     30.81 o
   1   2   5      416.65      400.91      3.58 o
   2   2   5      201.35      206.17      2.23 o
   3   2   5       42.00       43.52      0.95 o
   4   2   5        0.17        0.64      0.58 o
   5   2   5       11.70       10.24      1.07 o
  -5   3   5       29.07       30.88      1.23 o
  -4   3   5       35.33       33.31      1.17 o
  -3   3   5      126.04      131.64      1.63 o
  -2   3   5       30.88       38.63      0.72 o
  -1   3   5     1594.26     1644.48     18.84 o
   0   3   5      478.61      468.14      4.47 o
   1   3   5     1581.27     1575.37     15.86 o
   3   3   5      408.47      407.83      4.98 o
   4   3   5        8.01       10.21      0.83 o
   5   3   5        0.05       -0.45      1.48 o
  -5   4   5       31.95       36.60      2.06 o
  -4   4   5        5.28        6.28      0.45 o
  -3   4   5        6.29        8.09      0.47 o
  -2   4   5     2280.84     2326.92     22.05 o
  -1   4   5        4.43        3.56      0.25 o
   0   4   5     1159.55     1176.74     11.69 o
   2   4   5      442.04      405.97      4.99 o
   3   4   5       33.78       31.49      1.01 o
   4   4   5       22.27       21.91      1.14 o
   5   4   5       24.25       23.82      1.36 o
  -5   5   5        6.17        4.19      0.98 o
  -4   5   5       44.50       43.69      1.32 o
  -3   5   5       19.69       21.23      0.80 o
  -2   5   5      171.05      164.42      2.14 o
  -1   5   5      294.34      298.97      3.06 o
   0   5   5       81.48       89.66      1.11 o
   1   5   5       15.25       16.98      0.47 o
   2   5   5      200.57      184.86      2.86 o
   3   5   5        0.02        0.68      0.41 o
   4   5   5      120.53      109.51      4.37 o
   5   5   5        3.66        4.67      0.99 o
  -5   6   5       13.27       11.24      0.89 o
  -4   6   5       63.33       63.63      1.58 o
  -3   6   5        1.24        1.00      0.38 o
  -2   6   5      938.98      924.18      9.56 o
  -1   6   5      348.65      340.53      3.79 o
   0   6   5       57.52       55.55      0.71 o
   2   6   5       38.55       34.15      1.01 o
   3   6   5      164.42      153.16      3.03 o
   4   6   5       11.20        9.39      1.06 o
   5   6   5        3.56        3.02      0.97 o
  -5   7   5        3.67        3.57      0.68 o
  -4   7   5        0.04       -0.42      0.42 o
  -3   7   5       21.49       20.94      1.08 o
  -2   7   5      103.72       98.62      1.35 o
  -1   7   5      425.54      443.43      4.76 o
   0   7   5       40.83       38.62      0.69 o
   2   7   5        4.46        4.37      0.67 o
   3   7   5      128.97      127.94      2.87 o
   4   7   5       29.15       24.87      1.54 o
   5   7   5       17.69       19.59      1.89 o
  -5   8   5        0.14        0.37      0.72 o
  -4   8   5       31.65       30.80      1.62 o
  -3   8   5      189.81      182.39      5.36 o
  -2   8   5       41.52       44.57      1.02 o
  -1   8   5      291.86      306.42      3.25 o
   0   8   5      136.03      140.10      1.78 o
   1   8   5       23.04       24.25      0.51 o
   2   8   5        0.05       -0.33      0.33 o
   3   8   5        7.94        5.72      0.90 o
   4   8   5        4.16        5.57      0.97 o
   5   8   5       10.36       10.61      1.49 o
  -5   9   5        0.18       -0.87      0.87 o
  -4   9   5        1.97        1.40      0.64 o
  -3   9   5      349.64      328.78      8.12 o
  -2   9   5       55.48       60.18      1.15 o
  -1   9   5       16.46       17.08      0.54 o
   0   9   5       80.70       75.35      1.29 o
   1   9   5      100.23      109.35      1.70 o
   2   9   5       67.23       62.50      1.78 o
   3   9   5        7.73       10.33      1.25 o
   4   9   5        0.94        0.45      0.74 o
  -5  10   5        0.52       -0.86      0.86 o
  -4  10   5        6.22        3.73      1.20 o
  -3  10   5      114.09      107.95      3.12 o
  -2  10   5       93.55       92.37      1.61 o
  -1  10   5       67.56       67.40      1.06 o
   0  10   5        2.79        1.82      0.31 o
   1  10   5       41.92       39.42      0.84 o
   2  10   5        1.58       -0.16      1.23 o
   3  10   5        6.54        5.74      0.86 o
   4  10   5        1.72        2.61      1.13 o
  -4  11   5        3.64        2.01      1.39 o
  -3  11   5        8.18        8.36      0.86 o
  -2  11   5       97.47      106.07      1.91 o
  -1  11   5       40.69       45.01      0.91 o
   0  11   5       58.07       57.17      1.17 o
   1  11   5        5.04        4.02      0.47 o
   2  11   5      135.43      124.47      6.93 o
   3  11   5       36.09       32.49      1.60 o
   4  11   5        0.13       -0.78      0.89 o
  -4  12   5        0.18       -0.51      0.68 o
  -3  12   5        0.01        0.44      0.62 o
  -2  12   5       40.50       42.46      1.34 o
  -1  12   5       65.99       69.53      1.22 o
   0  12   5       87.36       84.14      1.47 o
   1  12   5       70.72       65.68      3.09 o
   2  12   5      288.18      270.53      6.06 o
   3  12   5        8.87        6.72      0.97 o
   4  12   5        0.31        1.87      1.07 o
  -4  13   5        0.32       -0.53      0.76 o
  -3  13   5        8.24       10.64      1.08 o
  -2  13   5       11.16        8.50      0.68 o
  -1  13   5      156.67      150.11      2.20 o
   0  13   5       15.09       12.36      0.66 o
   1  13   5       36.07       40.16      1.75 o
   2  13   5       35.93       35.93      1.73 o
   3  13   5        0.31        1.48      0.74 o
   4  13   5        1.08        0.33      1.44 o
  -4  14   5        4.47        7.82      2.20 o
  -2  14   5        6.35        7.98      0.68 o
  -1  14   5       14.35       15.48      0.67 o
   0  14   5       30.29       34.33      1.24 o
   1  14   5       13.04       13.31      1.63 o
   2  14   5       11.49       11.79      2.84 o
   3  14   5        2.77        1.13      1.80 o
  -3  15   5        0.03       -0.69      0.74 o
  -2  15   5        1.81        2.44      0.66 o
  -1  15   5       20.49       19.54      0.91 o
   0  15   5        2.88        2.94      0.69 o
   1  15   5       41.90       42.77      1.62 o
   2  15   5        6.51        9.41      1.03 o
   3  15   5        1.29        0.65      1.02 o
  -3  16   5        0.14        0.04      0.94 o
  -2  16   5        0.80        0.90      0.78 o
  -1  16   5        2.43        1.25      0.65 o
   0  16   5      195.86      204.72      3.54 o
   1  16   5        4.58        6.94      0.89 o
   2  16   5        0.04       -0.31      0.94 o
  -2  17   5        2.92        1.43      1.01 o
  -1  17   5       81.41       84.73      2.19 o
   0  17   5       15.24       15.89      1.23 o
   1  17   5        0.00        0.09      0.56 o
   2  17   5        0.03       -0.73      1.26 o
  -1  18   5        1.43        1.99      0.79 o
   0  18   5        4.34        5.85      0.97 o
   1  18   5        3.76        4.00      0.73 o
  -5   0   6        1.83        2.33      0.61 o
  -4   0   6       33.57       42.25      2.70 o
  -3   0   6       29.66       27.46      1.30 o
  -2   0   6      145.40      148.71      2.54 o
  -1   0   6      987.61      961.10     18.10 o
   0   0   6       27.64       31.30      0.86 o
   1   0   6      485.61      464.17      6.43 o
   2   0   6      942.45      960.22     15.93 o
   4   0   6       64.33       66.91      2.67 o
   5   0   6       21.00       21.51      2.51 o
  -5   1   6       12.77       12.99      1.01 o
  -4   1   6        0.12        0.12      0.33 o
  -2   1   6      234.30      229.81      3.15 o
  -1   1   6      429.97      398.11      4.62 o
   0   1   6        0.09       -0.11      0.11 o
   2   1   6      389.04      413.77      4.12 o
   3   1   6       15.02       15.04      0.87 o
   4   1   6       10.29        9.64      0.79 o
  -5   2   6        7.29        9.79      1.20 o
  -4   2   6       26.28       23.13      0.88 o
  -3   2   6       37.32       40.04      0.96 o
  -2   2   6      542.93      560.53      5.95 o
  -1   2   6      491.42      523.28      5.96 o
   0   2   6      900.14      872.94      8.61 o
   1   2   6     1324.81     1331.55     12.11 o
   2   2   6      444.18      437.70      4.27 o
   3   2   6        1.66        1.78      0.36 o
   4   2   6       27.92       27.12      1.07 o
   5   2   6        8.50        6.65      1.08 o
  -5   3   6       13.60       14.17      1.06 o
  -4   3   6       34.76       34.95      1.08 o
  -3   3   6      145.98      147.29      2.07 o
  -2   3   6      398.50      425.22      5.05 o
  -1   3   6     1719.08     1742.04     20.64 o
   0   3   6       17.05       16.26      0.39 o
   1   3   6      282.60      271.43      2.73 o
   2   3   6      210.98      225.27      2.52 o
   3   3   6        0.29       -0.09      0.32 o
   4   3   6        5.45        5.56      0.95 o
   5   3   6       29.83       30.73      1.56 o
  -5   4   6       12.42       10.08      1.09 o
  -4   4   6       10.01       10.14      0.62 o
  -3   4   6       47.43       48.16      0.87 o
  -2   4   6       63.34       72.58      1.11 o
  -1   4   6       89.11       96.96      1.26 o
   0   4   6      324.72      307.16      3.21 o
   1   4   6        2.65        1.49      0.16 o
   3   4   6        3.05        3.99      0.51 o
   4   4   6       84.01       84.40      2.75 o
   5   4   6        2.91        1.74      0.84 o
  -5   5   6        6.36        5.19      0.87 o
  -4   5   6      118.09      110.52      3.76 o
  -3   5   6       58.42       57.16      1.18 o
  -1   5   6       21.26       19.13      0.40 o
   0   5   6       22.24       25.98      0.55 o
   1   5   6     2972.63     3096.50     29.20 o
   2   5   6       17.50       17.10      1.27 o
   3   5   6        0.02       -0.41      0.41 o
   4   5   6       40.52       39.96      1.59 o
   5   5   6        7.08        8.34      1.37 o
  -5   6   6        0.82       -0.06      0.65 o
  -4   6   6       17.15       14.75      1.10 o
   0   6   6      152.49      152.96      1.74 o
   1   6   6        1.14        0.91      0.19 o
   2   6   6        7.60        9.73      0.64 o
   3   6   6        3.12        2.91      0.78 o
   4   6   6       10.73       14.35      1.18 o
   5   6   6        0.00       -0.02      0.86 o
  -5   7   6        3.04        4.11      0.82 o
  -4   7   6        2.95        2.54      0.69 o
  -3   7   6        0.23        0.39      0.33 o
  -2   7   6       44.31       43.81      0.87 o
  -1   7   6      444.50      466.72      4.21 o
   0   7   6        0.41        0.56      0.16 o
   2   7   6       46.08       44.93      1.14 o
   3   7   6      271.43      257.28      4.32 o
   4   7   6        1.98        0.96      1.00 o
   5   7   6        0.11       -0.12      0.85 o
  -5   8   6        0.95        0.31      0.63 o
  -4   8   6        1.74        0.96      0.64 o
  -3   8   6      193.91      176.87      3.00 o
  -2   8   6      163.09      158.63      2.22 o
  -1   8   6        1.39        0.54      0.16 o
   0   8   6       91.41       95.91      1.18 o
   1   8   6        0.78        1.29      0.26 o
   2   8   6      141.82      139.67      5.79 o
   3   8   6        4.79        4.62      0.82 o
   4   8   6       13.83       17.11      1.79 o
   5   8   6        2.22        1.47      0.92 o
  -5   9   6        0.05       -0.09      0.62 o
  -4   9   6        0.04        0.37      0.68 o
  -3   9   6       17.30       16.39      1.27 o
  -2   9   6       31.11       35.16      1.13 o
  -1   9   6      271.92      279.68      3.14 o
   0   9   6      398.72      396.77      4.05 o
   1   9   6      110.37      113.95      1.69 o
   2   9   6       17.08       18.60      1.08 o
   3   9   6       51.13       47.55      1.82 o
   4   9   6       13.80       12.53      1.25 o
  -5  10   6        2.31        2.44      1.71 o
  -4  10   6        1.10        1.37      0.63 o
  -3  10   6        3.61        2.90      0.97 o
  -2  10   6        0.09        0.69      0.38 o
  -1  10   6        7.10        6.85      0.48 o
   0  10   6        0.40        0.40      0.22 o
   1  10   6       18.93       16.11      0.61 o
   2  10   6       63.17       64.92      2.74 o
   3  10   6       66.15       63.54      2.36 o
   4  10   6       11.85       10.25      1.32 o
  -3  11   6        2.84        3.30      0.83 o
  -2  11   6      461.35      462.29      6.71 o
  -1  11   6        2.67        2.49      0.35 o
   0  11   6      207.69      207.35      2.57 o
   1  11   6        4.14        3.81      0.71 o
   2  11   6       12.82       12.30      1.08 o
   3  11   6        4.64        3.57      0.89 o
   4  11   6        6.10        3.68      1.16 o
  -4  12   6        0.18       -0.18      0.79 o
  -3  12   6       12.23       17.21      1.34 o
  -2  12   6      137.75      118.73      2.21 o
  -1  12   6       35.33       37.04      1.20 o
   0  12   6       18.89       20.82      1.03 o
   1  12   6       11.46       11.86      0.81 o
   2  12   6       12.23       15.65      1.37 o
   3  12   6       10.61       10.89      1.12 o
   4  12   6        2.52        2.19      1.16 o
  -4  13   6        0.06        0.96      1.11 o
  -3  13   6        0.01        0.39      0.82 o
  -2  13   6       32.73       30.56      0.99 o
  -1  13   6        0.00       -0.09      0.38 o
   0  13   6        6.34        7.53      0.73 o
   1  13   6      265.22      264.91      3.95 o
   2  13   6        2.03        3.75      1.13 o
   3  13   6        2.10        4.33      1.31 o
   4  13   6        0.49       -3.18      3.42 o
  -3  14   6       11.04       10.19      1.30 o
  -2  14   6        1.83        2.78      0.52 o
  -1  14   6       66.52       67.34      1.35 o
   0  14   6       19.85       21.46      0.86 o
   1  14   6      111.63      111.96      2.51 o
   2  14   6        1.13        0.36      0.65 o
   3  14   6        0.07       -0.46      0.74 o
  -3  15   6        1.26        0.62      0.89 o
  -2  15   6       11.21       13.46      1.00 o
  -1  15   6        3.87        2.48      0.51 o
   0  15   6       24.65       26.76      1.16 o
   1  15   6        0.17        0.53      0.99 o
   2  15   6       10.22       10.74      1.29 o
   3  15   6        1.75        2.61      1.59 o
  -3  16   6        2.38        3.98      1.70 o
  -2  16   6       21.90       23.41      2.11 o
  -1  16   6       56.53       57.79      1.60 o
   0  16   6       25.24       30.49      1.39 o
   1  16   6        2.29        3.50      0.79 o
   2  16   6        9.39       12.19      2.44 o
  -2  17   6        2.60        1.98      1.40 o
   0  17   6        8.60       10.55      0.95 o
   1  17   6       12.15        8.85      0.84 o
   2  17   6        5.07        3.57      0.89 o
  -1  18   6        1.16        1.08      1.13 o
   0  18   6       23.63       25.99      1.63 o
   1  18   6        0.23        1.15      0.65 o
  -5   1   7        0.72        1.33      0.64 o
  -4   1   7        3.06        3.19      0.44 o
  -3   1   7      152.26      162.91      2.10 o
  -2   1   7      338.10      358.20      3.89 o
  -1   1   7      535.79      510.60      5.79 o
   0   1   7      120.58      121.47      1.48 o
   1   1   7      354.82      368.65      3.32 o
   2   1   7      260.33      264.56      2.49 o
   3   1   7       44.10       44.84      0.94 o
   4   1   7        1.34        1.28      0.61 o
   5   1   7       16.22       13.32      1.33 o
  -5   2   7       10.35       13.26      1.00 o
  -4   2   7        0.10       -0.08      0.39 o
  -3   2   7      423.87      411.62      4.94 o
  -2   2   7        5.38        4.28      0.29 o
  -1   2   7      253.72      237.25      2.95 o
   0   2   7      816.89      817.02      8.14 o
   1   2   7       99.39       93.19      1.23 o
   2   2   7      308.04      301.30      3.11 o
   3   2   7        3.18        3.22      0.41 o
   4   2   7        0.65       -0.19      0.49 o
   5   2   7        0.00       -0.46      0.97 o
  -5   3   7        0.08       -0.11      0.59 o
  -4   3   7        2.10        1.45      0.41 o
  -3   3   7        0.01       -0.24      0.33 o
  -2   3   7      104.75       96.79      1.46 o
  -1   3   7      343.02      352.64      4.09 o
   0   3   7      729.13      698.68      7.07 o
   1   3   7       86.78       99.32      1.30 o
   2   3   7      668.84      696.81      7.39 o
   3   3   7        4.72        5.29      0.42 o
   4   3   7        6.72        8.54      0.98 o
   5   3   7        0.52       -0.02      0.90 o
  -5   4   7        9.89        9.59      1.87 o
  -4   4   7       41.20       43.04      1.37 o
  -3   4   7        0.08        0.15      0.29 o
  -2   4   7       61.80       51.80      0.92 o
  -1   4   7      459.92      503.21      5.77 o
   0   4   7       61.01       56.20      1.20 o
   1   4   7       39.81       42.25      0.71 o
   2   4   7       11.47       10.26      0.49 o
   3   4   7       95.83       96.61      4.59 o
   4   4   7       54.93       59.20      1.76 o
   5   4   7        0.32        0.17      1.07 o
  -5   5   7        8.61       10.38      1.18 o
  -4   5   7        0.58        1.11      0.45 o
  -3   5   7        0.03        0.23      0.34 o
  -2   5   7      712.85      746.58      8.54 o
  -1   5   7     1858.90     1923.61     17.55 o
   0   5   7      426.03      442.59      4.67 o
   1   5   7       59.34       69.61      1.15 o
   2   5   7       29.06       26.78      0.56 o
   3   5   7        8.23        6.47      1.34 o
   4   5   7       26.07       31.10      1.39 o
   5   5   7       10.27        8.42      1.24 o
  -5   6   7        1.38        0.10      0.68 o
  -4   6   7       21.68       20.54      1.31 o
  -3   6   7        0.42       -0.03      0.27 o
  -2   6   7       37.06       33.51      0.69 o
  -1   6   7      191.50      203.52      2.16 o
   0   6   7     1280.01     1289.46     12.73 o
   1   6   7       29.39       34.02      0.61 o
   2   6   7       37.58       35.90      1.01 o
   3   6   7      200.21      201.05      6.00 o
   4   6   7        0.53        0.59      0.73 o
   5   6   7        2.21        1.70      0.97 o
  -4   7   7        0.38        0.10      0.63 o
  -3   7   7      145.29      150.06      2.52 o
  -2   7   7        8.47       10.01      0.50 o
  -1   7   7      126.04      139.69      1.51 o
   0   7   7      216.10      219.97      2.50 o
   1   7   7       95.40       89.32      1.22 o
   2   7   7       42.64       41.57      1.14 o
   3   7   7        0.92        0.00      0.63 o
   4   7   7        1.29        1.56      0.82 o
   5   7   7        3.81        2.73      1.03 o
  -5   8   7        3.71        5.46      1.23 o
  -4   8   7        2.79        2.01      0.70 o
  -3   8   7       17.77       16.87      1.03 o
  -2   8   7       53.07       49.00      0.97 o
  -1   8   7      228.32      209.97      2.17 o
   0   8   7      217.31      220.22      2.47 o
   1   8   7       38.13       32.52      0.75 o
   2   8   7       11.48       12.44      0.72 o
   3   8   7       26.99       23.32      1.47 o
   4   8   7       13.60       14.26      1.25 o
  -5   9   7        0.41        2.97      1.83 o
  -3   9   7        2.84        1.91      0.78 o
  -2   9   7       76.73       70.00      1.35 o
  -1   9   7      181.81      200.49      2.28 o
   0   9   7        0.70        1.75      0.29 o
   1   9   7        7.07        7.76      0.43 o
   2   9   7        0.25       -0.56      0.56 o
   3   9   7        0.50        0.98      0.71 o
   4   9   7        1.21        1.17      0.82 o
  -4  10   7        6.64        7.15      0.98 o
  -3  10   7       64.66       60.68      2.52 o
  -2  10   7       49.84       43.73      1.05 o
  -1  10   7       75.21       78.31      1.12 o
   0  10   7       25.27       23.10      0.57 o
   1  10   7       33.57       36.02      0.84 o
   2  10   7        4.34        4.18      0.86 o
   3  10   7        6.96       10.40      1.11 o
   4  10   7        7.80        6.18      1.32 o
  -4  11   7        2.04        0.32      0.74 o
  -3  11   7        2.53        2.20      0.68 o
  -2  11   7       18.00       21.10      0.87 o
  -1  11   7       26.30       26.50      0.78 o
   0  11   7       24.23       24.13      0.60 o
   1  11   7       43.36       45.54      1.21 o
   2  11   7       85.01       84.87      2.30 o
   3  11   7        9.45        5.41      1.03 o
   4  11   7        1.14        1.85      0.89 o
  -4  12   7        1.40        2.28      0.99 o
  -3  12   7        0.27        0.09      0.65 o
  -2  12   7       26.41       25.29      0.78 o
  -1  12   7       28.27       29.25      0.80 o
   0  12   7        0.05       -0.29      0.31 o
   1  12   7       47.11       43.57      1.24 o
   2  12   7       15.62       15.56      1.25 o
   3  12   7        1.28        2.05      0.79 o
   4  12   7        0.05        0.71      1.37 o
  -3  13   7       18.15       15.04      1.22 o
  -2  13   7       13.11       10.48      0.66 o
  -1  13   7      119.18      125.74      1.71 o
   0  13   7       43.32       46.41      1.01 o
   1  13   7        9.61       10.64      0.81 o
   2  13   7        6.08        8.48      0.96 o
   3  13   7       20.06       23.26      1.54 o
  -3  14   7       15.78       20.30      1.40 o
  -2  14   7        5.92        6.49      0.72 o
  -1  14   7       19.26       19.81      0.72 o
   0  14   7        4.77        5.42      0.49 o
   1  14   7       15.95       15.30      1.11 o
   2  14   7        0.04       -0.51      0.75 o
   3  14   7        1.48        1.36      0.89 o
  -3  15   7        6.88        8.66      1.05 o
  -2  15   7       17.03       18.61      1.16 o
  -1  15   7       78.68       76.89      1.45 o
   0  15   7        1.80        1.71      0.67 o
   1  15   7        0.39       -0.60      0.60 o
   2  15   7        0.31        0.13      0.68 o
   3  15   7        1.29        1.83      1.40 o
  -3  16   7        4.68        4.16      1.47 o
  -2  16   7        2.85        1.71      1.04 o
  -1  16   7        3.26        3.51      0.68 o
   0  16   7        0.06        0.69      0.59 o
   1  16   7       17.94       16.71      1.54 o
   2  16   7       19.15       17.11      1.22 o
  -2  17   7        1.11        1.53      1.14 o
  -1  17   7        0.95        1.22      0.65 o
   0  17   7       23.53       22.87      1.44 o
   1  17   7        0.02       -0.20      0.93 o
   2  17   7        2.87        4.72      1.83 o
  -1  18   7        1.43        1.27      1.29 o
   0  18   7       17.57       16.66      1.04 o
   1  18   7        0.41        0.24      0.67 o
  -5   0   8        0.47        0.19      1.59 o
  -4   0   8        6.37        3.68      0.72 o
  -3   0   8       52.43       50.98      2.01 o
  -2   0   8     1039.02     1049.04     15.64 o
  -1   0   8     1605.06     1660.93     23.70 o
   0   0   8      100.90      102.00      2.16 o
   1   0   8      207.07      198.96      3.08 o
   2   0   8       57.33       64.45      1.21 o
   3   0   8      202.06      210.93      5.04 o
   4   0   8        5.72        7.65      3.54 o
   5   0   8        0.00       -1.47      1.47 o
  -5   1   8        1.32        1.61      0.65 o
  -4   1   8       45.73       49.45      1.11 o
  -3   1   8        5.08        5.91      0.41 o
  -2   1   8       17.20       17.58      0.73 o
  -1   1   8       95.17       95.05      1.38 o
   0   1   8     4049.34     3959.43     43.87 o
   1   1   8       39.28       41.50      0.65 o
   2   1   8       41.59       38.07      0.83 o
   3   1   8        7.03        6.94      0.39 o
   4   1   8        2.72        2.09      0.59 o
   5   1   8        1.02        0.94      1.09 o
  -5   2   8        7.44        9.65      1.08 o
  -4   2   8        8.85        9.78      0.91 o
  -3   2   8      202.75      194.98      2.56 o
  -2   2   8      219.41      250.58      2.81 o
  -1   2   8       32.66       33.40      0.66 o
   0   2   8        0.72        0.34      0.14 o
   1   2   8      541.15      534.68      5.70 o
   2   2   8       75.30       83.81      1.02 o
   3   2   8       16.38       15.67      0.77 o
   4   2   8        4.72        5.38      0.68 o
   5   2   8       13.81       17.43      1.31 o
  -5   3   8        2.40        3.58      0.68 o
  -4   3   8        1.40        1.98      0.57 o
  -2   3   8      608.71      634.22      7.59 o
  -1   3   8      486.10      530.05      6.05 o
   0   3   8      630.95      663.28      6.88 o
   1   3   8      192.32      183.20      2.07 o
   2   3   8      185.41      193.28      2.17 o
   3   3   8       69.77       65.25      1.50 o
   4   3   8        6.00        5.71      0.69 o
   5   3   8        0.34       -0.41      0.79 o
  -5   4   8       11.24       14.69      1.54 o
  -4   4   8       10.86        8.14      0.75 o
  -3   4   8        0.71        0.52      0.40 o
  -2   4   8      236.55      240.69      3.01 o
  -1   4   8       20.92       23.53      0.56 o
   0   4   8      139.14      136.18      1.67 o
   1   4   8     2548.15     2629.23     26.13 o
   2   4   8        2.37        3.38      0.30 o
   3   4   8       11.82       15.35      0.89 o
   4   4   8       30.70       30.15      1.43 o
   5   4   8        0.44       -0.65      1.31 o
  -5   5   8        2.82        2.14      0.82 o
  -4   5   8        9.10        7.75      0.63 o
  -3   5   8        2.48        2.41      0.33 o
  -2   5   8        7.60        9.49      0.57 o
  -1   5   8        6.05        6.89      0.27 o
   0   5   8      117.11      132.01      1.54 o
   1   5   8       62.63       72.86      1.01 o
   2   5   8      125.43      134.03      1.70 o
   3   5   8       38.31       32.13      1.20 o
   4   5   8        8.78        9.48      0.99 o
   5   5   8        0.94        0.68      1.40 o
  -5   6   8        7.78       10.08      1.17 o
  -4   6   8        1.71        0.64      0.73 o
  -3   6   8       73.70       71.92      1.30 o
  -2   6   8       21.02       19.76      0.61 o
  -1   6   8      270.27      260.02      2.63 o
   0   6   8      755.84      802.24      8.03 o
   1   6   8        5.04        4.45      0.28 o
   2   6   8      107.73      106.17      1.71 o
   3   6   8        0.04       -0.08      0.44 o
   4   6   8        1.32        2.72      0.82 o
   5   6   8        1.30        1.52      1.14 o
  -5   7   8        7.12       10.57      1.92 o
  -4   7   8        3.21        5.27      0.82 o
  -3   7   8        3.58        3.01      0.42 o
  -2   7   8       61.63       58.96      1.07 o
   0   7   8      563.95      598.04      6.34 o
   1   7   8        8.38        9.12      0.55 o
   2   7   8       17.20       16.33      1.16 o
   3   7   8        0.08       -0.47      0.47 o
   4   7   8       11.88        8.59      1.24 o
   5   7   8        5.69        6.21      1.57 o
  -5   8   8        0.58       -0.74      0.74 o
  -4   8   8       21.27       15.96      1.25 o
  -3   8   8        2.04        0.48      0.51 o
  -2   8   8       57.35       65.59      1.09 o
  -1   8   8       46.71       48.90      0.77 o
   0   8   8      106.32      111.71      1.54 o
   1   8   8        2.43        1.48      0.35 o
   2   8   8       32.10       34.71      1.16 o
   3   8   8        6.73        6.83      1.20 o
   4   8   8       20.08       20.32      1.79 o
  -5   9   8        8.89       12.43      1.64 o
  -4   9   8       12.15       12.70      1.15 o
  -3   9   8        1.55        3.05      0.61 o
  -2   9   8      110.94      102.76      1.84 o
  -1   9   8        5.65        5.03      0.33 o
   0   9   8       12.44       11.54      0.45 o
   1   9   8       14.49       13.95      0.57 o
   2   9   8       30.61       31.54      1.08 o
   3   9   8       22.04       19.93      1.53 o
   4   9   8        6.04        6.40      1.05 o
  -4  10   8        7.51        9.24      0.91 o
  -3  10   8        0.41        0.24      0.61 o
  -2  10   8        0.00        0.17      0.46 o
  -1  10   8      100.76       98.18      1.26 o
   0  10   8       26.36       25.22      0.78 o
   1  10   8        2.09        2.71      0.39 o
   2  10   8       34.59       29.99      1.80 o
   3  10   8       10.37        8.80      1.56 o
   4  10   8        0.04       -0.82      0.82 o
  -4  11   8        4.16        5.15      0.82 o
  -3  11   8        0.58       -0.34      0.60 o
  -2  11   8       21.75       23.08      0.82 o
  -1  11   8       96.80       98.22      1.40 o
   0  11   8       24.85       23.63      0.87 o
   1  11   8       41.27       40.94      1.17 o
   2  11   8        6.67        4.54      0.86 o
   3  11   8       15.52       14.55      1.22 o
   4  11   8       13.42       15.71      1.48 o
  -4  12   8        1.85        2.83      0.74 o
  -3  12   8        5.82        8.03      1.06 o
  -2  12   8       19.14       19.07      0.81 o
  -1  12   8       73.23       66.04      1.14 o
   0  12   8        0.08       -0.05      0.35 o
   1  12   8       59.42       56.90      1.71 o
   2  12   8        1.05       -0.43      0.65 o
   3  12   8        2.87        2.26      0.97 o
   4  12   8        2.73        2.36      1.29 o
  -4  13   8        0.39        1.18      1.11 o
  -3  13   8        1.35        0.84      0.80 o
  -2  13   8       59.75       60.23      1.66 o
  -1  13   8       18.30       16.02      0.75 o
   0  13   8      132.20      128.10      3.74 o
   1  13   8        2.90        4.04      0.86 o
   2  13   8       75.31       65.86      1.71 o
   3  13   8        1.37        0.78      1.11 o
  -3  14   8        0.35        0.03      0.68 o
  -2  14   8       30.79       29.83      1.22 o
  -1  14   8       16.29       15.47      0.76 o
   0  14   8        0.55        0.28      0.60 o
   1  14   8       68.15       67.03      2.01 o
   2  14   8       15.42       16.48      0.98 o
   3  14   8        0.94        1.71      1.27 o
  -3  15   8        0.99        1.19      1.09 o
  -2  15   8        0.16        0.87      0.49 o
  -1  15   8        2.32        3.12      0.62 o
   0  15   8        0.83        0.77      0.56 o
   1  15   8        9.84       11.52      0.99 o
   2  15   8        0.08        0.62      0.59 o
   3  15   8        0.97        1.82      1.19 o
  -2  16   8        2.01        1.51      0.71 o
  -1  16   8        0.19        0.50      0.52 o
   0  16   8       13.62       14.25      0.91 o
   1  16   8        2.21        1.43      0.70 o
   2  16   8        0.20       -0.81      0.81 o
  -2  17   8        0.16       -0.39      0.98 o
  -1  17   8        6.08        9.57      1.71 o
   0  17   8       15.60       16.47      1.03 o
   1  17   8        9.16       12.17      1.43 o
  -1  18   8       17.36       17.80      1.64 o
   0  18   8       23.52       23.20      1.21 o
  -5   1   9        6.05        5.97      1.06 o
  -4   1   9        3.91        3.40      0.52 o
  -3   1   9       41.31       39.62      1.62 o
  -2   1   9       11.65       10.66      0.46 o
  -1   1   9       28.46       24.95      0.64 o
   0   1   9      401.20      411.24      4.88 o
   1   1   9      662.63      674.77      6.35 o
   2   1   9       75.49       77.58      1.29 o
   3   1   9        5.78        5.74      0.46 o
   4   1   9       11.63       11.54      1.23 o
   5   1   9       16.14       16.16      1.61 o
  -5   2   9        0.00        0.33      0.71 o
  -4   2   9       20.13       23.19      0.97 o
  -3   2   9       18.00       18.50      0.80 o
  -2   2   9        6.47        7.52      0.42 o
  -1   2   9      264.94      298.79      3.74 o
   0   2   9       77.61       83.70      1.10 o
   1   2   9      174.32      174.08      2.06 o
   2   2   9      140.43      153.90      1.62 o
   3   2   9        5.28        5.15      0.44 o
   4   2   9        6.82        7.98      0.76 o
   5   2   9        2.38        2.85      0.91 o
  -5   3   9        6.69        4.86      0.79 o
  -4   3   9       21.10       20.09      0.93 o
  -3   3   9        2.92        3.67      0.46 o
  -2   3   9      101.69      105.16      1.65 o
  -1   3   9      531.25      581.74      6.62 o
   0   3   9      127.25      133.23      1.62 o
   2   3   9       29.38       29.84      0.77 o
   3   3   9       34.92       32.04      1.15 o
   4   3   9       16.97       16.64      0.99 o
   5   3   9        1.70        0.87      0.87 o
  -5   4   9        1.57        1.60      1.22 o
  -4   4   9       46.95       52.24      1.32 o
  -3   4   9        0.27        0.41      0.36 o
  -2   4   9       90.83      105.80      1.58 o
   0   4   9       58.73       64.96      1.16 o
   1   4   9      194.08      219.22      2.49 o
   2   4   9        7.42        7.67      0.46 o
   3   4   9      135.35      146.35      3.45 o
   4   4   9        7.84        9.96      0.99 o
  -5   5   9        7.31        8.71      2.05 o
  -3   5   9        8.16        7.71      0.45 o
  -2   5   9        0.82        0.71      0.41 o
  -1   5   9      605.63      676.56      7.01 o
   1   5   9       40.30       39.33      0.72 o
   2   5   9       42.08       41.09      0.81 o
   3   5   9       18.48       16.66      1.13 o
   4   5   9       29.49       31.79      1.43 o
   5   5   9        0.75        1.26      1.17 o
  -5   6   9        2.53        2.46      0.92 o
  -4   6   9       36.17       40.36      2.95 o
  -3   6   9       16.75       16.11      0.71 o
  -2   6   9      183.63      181.65      2.64 o
  -1   6   9       48.90       47.69      0.70 o
   0   6   9      155.53      150.72      1.91 o
   1   6   9      154.51      162.19      2.05 o
   2   6   9       45.60       50.41      1.60 o
   3   6   9        6.49        4.06      0.58 o
   4   6   9        0.02       -0.48      0.73 o
   5   6   9        3.29        2.03      1.82 o
  -5   7   9        1.87        2.67      0.92 o
  -4   7   9        0.12        0.62      0.72 o
  -3   7   9       42.44       42.26      1.15 o
  -2   7   9       13.60       17.42      0.63 o
  -1   7   9      150.78      159.84      1.84 o
   0   7   9      100.51      101.44      1.36 o
   1   7   9        6.81        8.14      0.40 o
   2   7   9       39.69       42.14      1.12 o
   3   7   9        2.77        1.68      0.56 o
   4   7   9        9.21       11.60      1.18 o
  -5   8   9        0.91        0.73      0.92 o
  -4   8   9        6.09        5.79      1.48 o
  -3   8   9       51.84       50.44      1.67 o
  -2   8   9        8.22        7.17      0.46 o
  -1   8   9      120.84      104.80      1.27 o
   0   8   9       16.63       16.83      0.61 o
   1   8   9      211.17      203.36      2.51 o
   2   8   9       19.29       20.60      0.78 o
   3   8   9        3.05        2.57      0.74 o
   4   8   9       18.39       19.88      1.67 o
  -5   9   9        1.95        3.42      1.47 o
  -4   9   9        0.04        0.73      0.63 o
  -3   9   9       31.92       27.36      1.14 o
  -2   9   9        0.92        0.99      0.62 o
  -1   9   9       21.30       19.60      0.54 o
   0   9   9        1.49        2.34      0.29 o
   1   9   9        0.43        1.03      0.32 o
   2   9   9       84.45       87.59      2.41 o
   3   9   9        7.99        7.17      0.97 o
   4   9   9        0.00       -0.26      0.79 o
  -4  10   9        2.43        0.72      1.39 o
  -3  10   9       69.21       58.92      2.12 o
  -2  10   9        0.02       -0.35      0.48 o
  -1  10   9      143.37      144.07      1.87 o
   0  10   9        2.92        2.53      0.32 o
   1  10   9       68.70       66.70      1.35 o
   2  10   9       10.37        8.71      0.95 o
   3  10   9        1.07        0.92      1.25 o
   4  10   9        0.00        0.75      0.85 o
  -4  11   9       24.23       28.53      2.52 o
  -3  11   9        7.77        7.56      0.76 o
  -2  11   9        1.23        1.61      0.46 o
  -1  11   9       86.21       87.84      1.45 o
   0  11   9      156.97      155.38      2.17 o
   1  11   9        0.17       -0.45      0.74 o
   2  11   9        6.76        6.82      0.72 o
   3  11   9        2.99        3.52      1.23 o
   4  11   9        1.53        1.90      0.97 o
  -4  12   9        2.99        2.83      1.05 o
  -3  12   9        0.02       -0.52      0.54 o
  -2  12   9        1.22        1.65      0.44 o
  -1  12   9      113.34      110.62      2.20 o
   0  12   9       27.65       28.81      0.86 o
   1  12   9      139.51      141.36      2.88 o
   2  12   9        0.83        0.54      0.63 o
   3  12   9        2.37        2.71      0.80 o
  -4  13   9        1.43        2.76      1.40 o
  -3  13   9        0.38        0.20      0.63 o
  -2  13   9        0.89        0.81      0.43 o
  -1  13   9       20.50       21.27      0.93 o
   0  13   9       64.49       67.86      1.73 o
   1  13   9        0.21       -0.17      0.66 o
   2  13   9        0.78        1.24      0.72 o
   3  13   9        0.52        2.12      0.92 o
  -3  14   9       11.19       13.56      1.31 o
  -2  14   9        0.00        0.29      0.45 o
  -1  14   9        0.00       -0.19      0.45 o
   0  14   9       11.07       12.69      1.09 o
   1  14   9       20.69       19.76      1.15 o
   2  14   9        1.19        1.45      0.75 o
   3  14   9        0.48        0.41      0.84 o
  -3  15   9        3.82        2.64      0.84 o
  -2  15   9        0.00        0.54      0.53 o
  -1  15   9       14.05       13.30      1.11 o
   0  15   9       11.26       10.67      0.90 o
   1  15   9        0.66        1.66      0.68 o
   2  15   9       26.42       31.31      2.26 o
  -2  16   9        0.15        0.05      0.51 o
  -1  16   9        6.76        4.17      0.88 o
   0  16   9       16.21       14.34      0.91 o
   1  16   9       24.40       28.82      1.44 o
   2  16   9        1.50        0.04      0.91 o
  -2  17   9        0.00        0.08      0.79 o
  -1  17   9        0.55        0.20      0.81 o
   0  17   9        7.17        7.39      0.94 o
   1  17   9        2.31        0.82      0.94 o
   0  18   9        1.78        0.56      0.71 o
  -5   0  10        0.76        0.46      0.76 o
  -4   0  10       45.15       41.77      4.16 o
  -3   0  10        8.85        9.31      1.16 o
   0   0  10     1317.34     1391.92     24.28 o
   2   0  10       88.73       80.82      1.43 o
   3   0  10       54.38       55.74      1.46 o
   4   0  10        3.11        3.89      1.34 o
   5   0  10        2.08        2.56      1.29 o
  -5   1  10        4.98        6.87      0.90 o
  -4   1  10       10.04        7.90      0.74 o
  -3   1  10       93.09       94.14      1.69 o
  -2   1  10       21.19       18.08      0.60 o
  -1   1  10       17.17       19.69      0.53 o
   0   1  10       37.52       42.83      0.86 o
   1   1  10      241.85      262.66      2.98 o
   2   1  10       15.45       14.20      0.43 o
   3   1  10        7.68        8.72      0.47 o
   4   1  10        0.04        0.47      0.64 o
   5   1  10        0.33       -0.02      0.90 o
  -5   2  10        1.14       -0.01      1.74 o
  -4   2  10        0.00        0.24      0.54 o
  -3   2  10      128.01      130.55      1.96 o
  -2   2  10        4.89        3.51      0.29 o
  -1   2  10      100.11      106.45      1.51 o
   0   2  10       15.58       14.02      0.41 o
   1   2  10       95.82       97.83      1.44 o
   2   2  10      113.48      113.22      1.64 o
   3   2  10       47.02       46.38      0.95 o
   4   2  10       10.02        9.88      0.80 o
   5   2  10        2.59        1.81      0.87 o
  -5   3  10        0.01       -0.67      0.67 o
  -4   3  10       52.74       57.42      1.66 o
  -3   3  10       20.00       20.11      0.73 o
  -2   3  10      223.41      221.81      3.22 o
  -1   3  10      860.34      905.18     10.17 o
   0   3  10       64.73       65.33      0.99 o
   1   3  10       68.05       77.00      1.15 o
   2   3  10        0.21        0.29      0.24 o
   3   3  10       64.07       69.86      1.49 o
   4   3  10       65.40       66.05      1.68 o
   5   3  10        3.02        2.60      0.98 o
  -5   4  10        2.75        2.87      0.99 o
  -4   4  10        0.59        1.25      0.46 o
  -3   4  10      214.19      203.96      3.10 o
  -2   4  10      339.53      326.17      4.00 o
  -1   4  10      438.54      448.26      5.20 o
   0   4  10      654.83      738.87      7.46 o
   1   4  10        1.27        1.39      0.22 o
   2   4  10       85.33       92.47      1.51 o
   3   4  10        4.55        6.22      0.56 o
   4   4  10        1.14        1.51      0.86 o
   5   4  10        1.11       -0.73      1.21 o
  -5   5  10        1.04        0.36      0.94 o
  -4   5  10        4.85        4.99      0.73 o
  -3   5  10       23.76       23.03      1.15 o
  -2   5  10        0.40        0.20      0.29 o
  -1   5  10        0.04        0.14      0.24 o
   0   5  10      189.52      183.44      2.37 o
   1   5  10      347.20      386.10      4.30 o
   2   5  10       53.10       60.03      1.02 o
   3   5  10        5.97        3.67      0.51 o
   4   5  10       11.01        9.23      0.77 o
   5   5  10        0.06       -1.13      1.22 o
  -5   6  10        0.00       -0.86      0.86 o
  -4   6  10       13.57       17.26      1.75 o
  -3   6  10        0.00       -0.26      0.34 o
  -2   6  10      189.67      184.64      2.63 o
  -1   6  10       66.22       62.93      0.90 o
   1   6  10        0.04       -0.01      0.21 o
   2   6  10       79.15       70.94      1.59 o
   3   6  10       25.91       24.41      0.92 o
   4   6  10       10.90       12.81      1.06 o
  -5   7  10        2.17        3.31      1.15 o
  -4   7  10        3.00        3.36      0.88 o
  -3   7  10       14.87       17.55      0.87 o
  -2   7  10       16.35       14.06      0.72 o
   0   7  10        5.36        4.34      0.31 o
   1   7  10        0.70        0.17      0.28 o
   2   7  10       50.62       53.20      1.23 o
   3   7  10        2.04        3.07      0.54 o
   4   7  10        1.25        3.10      0.87 o
  -5   8  10        0.05        1.30      1.35 o
  -4   8  10       15.00       14.06      1.78 o
  -3   8  10       14.42       14.64      1.10 o
  -2   8  10       24.67       23.86      0.94 o
  -1   8  10       21.30       27.23      0.68 o
   0   8  10      299.86      315.39      3.63 o
   1   8  10       88.35       90.32      1.32 o
   2   8  10       11.48       12.19      0.70 o
   3   8  10        3.80        3.63      0.63 o
   4   8  10        0.65       -0.02      0.71 o
  -4   9  10        3.22        5.02      0.98 o
  -3   9  10        8.90        9.29      0.74 o
  -2   9  10       95.57       89.23      2.26 o
  -1   9  10       38.37       36.65      0.84 o
   0   9  10       86.93       86.01      1.28 o
   1   9  10        0.45        0.11      0.25 o
   2   9  10       62.14       55.35      1.55 o
   3   9  10       48.87       48.54      1.58 o
   4   9  10        0.08        0.68      0.86 o
  -4  10  10       19.35       19.79      2.82 o
  -3  10  10       10.37       10.97      1.10 o
  -2  10  10      163.13      152.24      3.25 o
  -1  10  10       51.35       51.22      0.89 o
   0  10  10      257.61      258.85      3.07 o
   1  10  10        9.06       10.08      0.63 o
   2  10  10        6.29        5.79      0.92 o
   3  10  10        7.31        6.32      0.76 o
   4  10  10        0.07       -0.72      0.72 o
  -4  11  10        3.28        2.82      0.89 o
  -3  11  10        0.64        0.65      0.56 o
  -2  11  10       36.33       34.44      1.18 o
  -1  11  10       21.14       20.57      0.83 o
   0  11  10      272.32      276.80      3.22 o
   1  11  10        5.42        4.39      0.67 o
   2  11  10       26.51       26.16      1.14 o
   3  11  10        8.39        8.27      1.66 o
   4  11  10        0.08        0.33      0.76 o
  -4  12  10        0.00       -0.53      0.94 o
  -3  12  10        1.86        1.47      0.71 o
  -2  12  10       64.94       60.73      1.87 o
  -1  12  10       38.13       42.32      1.08 o
   0  12  10       11.53       10.36      0.56 o
   1  12  10       12.55       11.78      0.95 o
   2  12  10        1.85        1.74      0.60 o
   3  12  10        4.91        4.52      1.04 o
  -3  13  10        8.57        7.85      1.39 o
  -2  13  10        0.08       -0.11      0.88 o
  -1  13  10        4.15        4.33      0.49 o
   0  13  10       48.72       49.32      2.03 o
   1  13  10       40.96       40.40      1.55 o
   2  13  10        0.14       -0.34      0.64 o
   3  13  10        8.24       10.04      0.97 o
  -3  14  10        0.02       -0.58      0.65 o
  -2  14  10       14.49       15.97      0.91 o
  -1  14  10       12.80       11.95      0.68 o
   0  14  10       49.26       50.84      1.62 o
   1  14  10       10.69       11.45      1.68 o
   2  14  10        8.97        7.57      0.81 o
   3  14  10        0.00        0.40      0.73 o
  -3  15  10        1.42        2.75      0.99 o
  -2  15  10        5.70        6.51      0.68 o
  -1  15  10        0.09        0.14      0.74 o
   0  15  10        3.69        4.31      0.81 o
   1  15  10       10.32       10.34      0.97 o
   2  15  10       11.37        8.87      1.04 o
  -2  16  10        1.22       -0.03      0.68 o
  -1  16  10        0.38        0.62      1.22 o
   0  16  10       75.93       79.72      2.15 o
   1  16  10        0.10        0.59      0.90 o
  -1  17  10        0.44        2.00      0.81 o
   0  17  10        0.01        1.24      0.68 o
   1  17  10        1.65        1.11      0.82 o
  -5   1  11       31.75       33.42      1.57 o
  -4   1  11       44.27       44.43      1.63 o
  -3   1  11       24.89       27.08      0.98 o
  -2   1  11      200.84      203.70      2.90 o
  -1   1  11     1722.82     1774.52     19.91 o
   0   1  11      633.65      662.42      8.37 o
   1   1  11      142.06      146.56      1.80 o
   2   1  11       26.45       31.13      0.66 o
   3   1  11       28.50       31.39      0.79 o
   4   1  11        8.30        8.76      0.94 o
   5   1  11       13.38       14.74      1.40 o
  -5   2  11        0.41        0.96      0.83 o
  -4   2  11        4.75        4.51      0.68 o
  -3   2  11        0.50        0.98      0.33 o
  -2   2  11       41.65       46.15      0.96 o
  -1   2  11       16.66       13.74      0.45 o
   0   2  11      254.13      266.60      3.30 o
   1   2  11       12.33       14.89      0.52 o
   2   2  11       26.44       26.38      0.67 o
   3   2  11        5.08        4.20      0.64 o
   4   2  11        2.70        2.30      0.79 o
   5   2  11        0.02       -0.55      0.87 o
  -5   3  11       20.92       23.74      1.78 o
  -4   3  11        0.01        0.22      0.52 o
  -3   3  11       11.82       10.26      0.56 o
  -2   3  11        3.01        3.35      0.37 o
  -1   3  11        1.47        0.38      0.38 o
   0   3  11        5.39        7.95      0.47 o
   1   3  11      374.31      406.78      4.32 o
   2   3  11        1.78        2.93      0.34 o
   4   3  11        0.56        0.43      0.57 o
   5   3  11        7.09        5.46      0.98 o
  -5   4  11        0.92        0.71      1.59 o
  -4   4  11       12.87       16.15      0.82 o
  -2   4  11      330.78      329.10      4.04 o
  -1   4  11       20.74       17.48      0.53 o
   0   4  11       32.23       26.97      0.66 o
   1   4  11        6.01        4.71      0.33 o
   2   4  11      121.63      120.64      1.64 o
   3   4  11      107.36      102.91      2.37 o
   4   4  11       50.07       52.39      1.69 o
   5   4  11        3.68        4.64      1.96 o
  -5   5  11        0.32        2.00      0.94 o
  -4   5  11        1.33        0.64      0.47 o
  -3   5  11        6.80        7.63      0.59 o
  -2   5  11       18.68       18.66      0.66 o
  -1   5  11        0.84        2.10      0.26 o
   0   5  11      116.01      124.53      1.58 o
   1   5  11      178.38      179.36      2.16 o
   2   5  11        0.70        0.60      0.28 o
   3   5  11        0.06       -0.13      0.42 o
   4   5  11        0.10       -0.13      0.47 o
  -5   6  11        1.25        2.20      1.04 o
  -4   6  11        3.55        2.61      0.60 o
  -3   6  11      131.13      130.33      3.00 o
  -2   6  11      105.83      100.42      1.58 o
  -1   6  11       87.38       91.52      1.29 o
   0   6  11       26.09       25.62      0.67 o
   1   6  11        9.21       10.60      0.48 o
   2   6  11       46.72       43.15      1.30 o
   3   6  11       22.81       26.36      1.66 o
   4   6  11       40.02       48.33      1.73 o
  -5   7  11        3.57        2.08      1.04 o
  -4   7  11       14.39       14.70      1.37 o
  -3   7  11        3.01        2.01      0.71 o
  -2   7  11       60.73       60.51      1.20 o
  -1   7  11       24.04       22.26      0.55 o
   1   7  11      157.47      164.01      2.12 o
   2   7  11        5.32        6.94      0.62 o
   3   7  11       14.61       12.05      0.74 o
   4   7  11        0.01        0.29      0.71 o
  -5   8  11        0.08        0.24      1.47 o
  -4   8  11        8.70        8.78      1.19 o
  -3   8  11      110.51      102.19      2.84 o
  -2   8  11       90.35       98.05      1.76 o
  -1   8  11       22.24       26.89      1.26 o
   0   8  11       47.93       47.77      1.42 o
   1   8  11      114.38      112.87      1.60 o
   2   8  11        4.11        3.40      0.59 o
   3   8  11       12.79       13.26      1.16 o
   4   8  11        3.85        6.64      1.31 o
  -4   9  11        2.08        0.52      0.74 o
  -3   9  11        6.84        5.65      0.91 o
  -2   9  11        8.67       12.36      1.03 o
  -1   9  11      407.60      405.03      4.89 o
   0   9  11        5.50        5.32      0.41 o
   1   9  11        3.24        2.68      0.38 o
   2   9  11       14.14       12.91      0.79 o
   3   9  11        5.57        5.40      0.70 o
   4   9  11        3.27        3.14      0.76 o
  -4  10  11        2.36        4.08      1.06 o
  -3  10  11        0.58        0.72      0.60 o
  -2  10  11        2.00        1.11      0.49 o
  -1  10  11       71.78       65.32      1.13 o
   0  10  11      244.24      237.25      2.95 o
   1  10  11      137.85      136.55      2.39 o
   2  10  11        0.17       -0.29      0.48 o
   3  10  11        2.80        1.74      0.65 o
   4  10  11        0.15        0.23      0.70 o
  -4  11  11       11.28       11.53      1.17 o
  -3  11  11        4.47        3.75      1.12 o
  -2  11  11        3.69        2.87      0.90 o
  -1  11  11       77.10       68.98      1.91 o
   0  11  11       99.23       94.80      1.47 o
   1  11  11      223.47      224.94      6.07 o
   2  11  11        0.07        0.49      0.63 o
   3  11  11        3.28        5.03      0.76 o
  -4  12  11       10.88       15.48      1.64 o
  -3  12  11        0.00        0.17      0.65 o
  -2  12  11        0.25        0.30      0.49 o
  -1  12  11      177.11      174.44      2.50 o
   0  12  11       43.13       47.39      1.25 o
   1  12  11       48.35       47.77      2.01 o
   2  12  11       12.10       11.64      0.87 o
   3  12  11        3.99        3.52      0.95 o
  -3  13  11        1.19        1.20      0.65 o
  -2  13  11        2.02        2.36      0.50 o
  -1  13  11       25.03       26.27      1.45 o
   0  13  11       32.29       33.16      2.09 o
   1  13  11       72.98       77.87      2.09 o
   2  13  11        8.99        6.38      0.79 o
   3  13  11        9.01        7.62      0.99 o
  -3  14  11        0.66        0.47      0.68 o
  -2  14  11       10.23        9.81      0.81 o
  -1  14  11        5.68        5.64      0.66 o
   0  14  11        7.78        8.60      0.72 o
   1  14  11       64.22       64.39      2.16 o
   2  14  11        3.01        2.50      0.66 o
   3  14  11        0.37       -1.71      2.20 o
  -3  15  11        0.11        0.49      1.22 o
  -2  15  11        0.67        1.74      0.56 o
  -1  15  11        2.78        3.07      0.59 o
   1  15  11        1.29        0.55      0.68 o
   2  15  11        0.80       -0.18      0.79 o
  -2  16  11        4.60        7.08      0.89 o
  -1  16  11        4.10        4.10      0.71 o
   0  16  11        1.26        1.00      0.65 o
   1  16  11        0.25       -0.22      0.68 o
  -1  17  11        6.75        9.18      1.17 o
   0  17  11        0.81        0.29      0.68 o
  -5   0  12       33.18       40.57      2.81 o
  -4   0  12      206.12      220.33     10.27 o
  -3   0  12       53.64       51.58      2.03 o
  -2   0  12       10.30        7.67      0.81 o
   0   0  12      100.24       95.34      2.25 o
   1   0  12      114.72      102.33      2.07 o
   2   0  12      779.55      777.84     10.20 o
   3   0  12       12.80       11.05      0.99 o
   4   0  12        0.51        1.96      1.96 o
   5   0  12        0.03        0.98      1.71 o
  -5   1  12        1.42        1.06      0.69 o
  -4   1  12        0.02       -0.27      0.62 o
  -3   1  12       27.91       28.09      0.95 o
  -2   1  12       42.44       40.43      0.88 o
  -1   1  12      308.18      321.97      4.34 o
   0   1  12      406.78      437.95      5.74 o
   1   1  12       48.73       43.23      1.06 o
   2   1  12        5.88        6.82      0.50 o
   3   1  12       80.13       82.58      1.54 o
   4   1  12        6.01        6.71      0.93 o
   5   1  12        0.42        0.55      1.11 o
  -5   2  12        1.02       -0.07      0.94 o
  -4   2  12       49.15       47.20      2.26 o
  -3   2  12      102.43      103.53      2.09 o
  -2   2  12       31.04       27.36      1.05 o
  -1   2  12       48.25       50.42      1.27 o
   0   2  12      577.44      630.39      8.07 o
   1   2  12        7.05        5.99      0.38 o
   2   2  12        0.84        1.73      0.31 o
   3   2  12       81.14       81.29      1.51 o
   4   2  12       35.77       33.18      2.06 o
  -4   3  12       45.63       47.29      1.50 o
  -3   3  12        9.06        9.05      0.52 o
  -2   3  12      108.44      122.14      2.18 o
  -1   3  12        1.77        2.02      0.28 o
   0   3  12       37.17       31.32      0.78 o
   1   3  12       32.63       38.31      0.79 o
   2   3  12       98.71       96.32      1.52 o
   3   3  12       21.23       23.89      0.97 o
   4   3  12        8.49        8.64      0.91 o
  -5   4  12       18.00       17.92      2.44 o
  -4   4  12        0.87        0.62      0.75 o
  -3   4  12       51.60       55.52      1.68 o
  -2   4  12        4.06        4.71      0.38 o
  -1   4  12       10.08       10.94      1.02 o
   0   4  12      794.27      782.21      7.96 o
   2   4  12       17.33       18.97      0.71 o
   3   4  12        1.96        1.70      0.46 o
   4   4  12        2.11        2.40      0.82 o
  -5   5  12        0.01       -0.24      0.98 o
  -4   5  12       14.93       13.26      0.82 o
  -3   5  12       67.76       62.57      1.25 o
  -2   5  12      164.40      145.30      2.09 o
  -1   5  12        6.60        5.64      0.38 o
   0   5  12        0.93        0.73      0.24 o
   1   5  12        0.38        0.33      0.24 o
   2   5  12       16.09       17.67      0.63 o
   3   5  12        0.27       -0.43      0.43 o
   4   5  12        9.08        7.83      1.07 o
  -5   6  12        3.97        4.86      1.11 o
  -4   6  12        1.60        2.58      0.59 o
  -3   6  12       20.15       16.64      0.90 o
  -1   6  12      149.52      143.74      2.01 o
   0   6  12       55.64       60.57      0.96 o
   1   6  12       28.11       28.22      0.74 o
   2   6  12       11.78       12.06      0.66 o
   3   6  12       21.39       17.90      0.96 o
   4   6  12        3.36        2.75      0.74 o
  -5   7  12        5.23        6.35      1.71 o
  -4   7  12       11.71       12.46      1.08 o
  -3   7  12       68.83       70.86      2.26 o
  -2   7  12       29.24       28.26      0.82 o
  -1   7  12      266.72      247.76      2.93 o
   0   7  12       49.23       50.52      1.00 o
   1   7  12       12.24       10.87      0.48 o
   2   7  12       73.43       81.02      1.58 o
   3   7  12        0.00       -0.04      0.41 o
   4   7  12       14.94       17.45      1.17 o
  -4   8  12        0.00        0.59      0.73 o
  -3   8  12        4.09        4.98      0.73 o
  -2   8  12        8.35        7.88      0.56 o
  -1   8  12       31.98       32.70      0.82 o
   0   8  12        6.80        6.27      0.41 o
   1   8  12      140.58      132.21      2.15 o
   2   8  12       25.47       27.74      0.96 o
   3   8  12        0.04        0.54      0.50 o
   4   8  12        2.65        3.24      0.86 o
  -4   9  12        3.48        4.42      1.53 o
  -3   9  12        0.00        0.05      0.61 o
  -2   9  12       52.19       53.78      1.94 o
  -1   9  12       10.13       10.91      0.51 o
   0   9  12       48.35       51.96      1.49 o
   1   9  12       77.99       82.71      2.24 o
   2   9  12      199.58      194.95      5.58 o
   3   9  12        4.54        5.14      0.81 o
   4   9  12        0.94        0.37      0.89 o
  -4  10  12       11.02       10.04      1.38 o
  -3  10  12        3.77        6.23      0.95 o
  -2  10  12        1.06       -0.20      0.49 o
  -1  10  12        7.19       10.08      0.54 o
   0  10  12       25.33       27.15      0.85 o
   1  10  12        4.14        4.55      0.51 o
   2  10  12       23.74       24.64      1.14 o
   3  10  12        0.39        1.21      0.57 o
   4  10  12        2.02        2.93      1.71 o
  -4  11  12        1.03        2.65      1.11 o
  -3  11  12        0.37        1.24      0.65 o
  -2  11  12       41.59       40.93      1.41 o
   0  11  12       10.96       12.58      0.63 o
   1  11  12       18.48       19.31      0.93 o
   2  11  12        4.67        4.06      0.85 o
   3  11  12        1.60        1.04      0.63 o
  -4  12  12        6.97        7.82      1.71 o
  -3  12  12        0.11        0.64      0.65 o
  -2  12  12        0.13        0.86      0.48 o
  -1  12  12       27.63       27.78      0.98 o
   0  12  12        6.19        6.39      0.71 o
   2  12  12        0.07        0.60      0.56 o
   3  12  12        2.31        2.38      0.77 o
  -3  13  12        6.68        7.94      1.08 o
  -2  13  12        0.88        0.22      0.55 o
  -1  13  12        2.25        2.32      0.62 o
   0  13  12       11.42       10.86      1.10 o
   1  13  12        2.73        2.96      0.61 o
   2  13  12        7.01        6.98      1.02 o
   3  13  12        0.51        0.80      0.78 o
  -2  14  12        0.06        0.87      0.92 o
  -1  14  12        1.73        2.05      0.48 o
   0  14  12       99.36       93.81      2.75 o
   1  14  12        2.43        2.41      0.86 o
   2  14  12        5.37        6.09      0.94 o
  -2  15  12        2.54        2.47      0.61 o
  -1  15  12        5.76        5.89      0.72 o
   0  15  12       23.33       26.17      1.29 o
   1  15  12       10.66       10.54      1.08 o
   2  15  12        1.54        2.48      1.04 o
  -2  16  12        1.63        2.39      1.03 o
  -1  16  12        0.04        0.57      0.68 o
   0  16  12       25.17       29.02      1.33 o
   1  16  12        4.63        5.38      0.93 o
   0  17  12        0.05        1.38      0.74 o
  -5   1  13        5.39        6.30      0.81 o
  -4   1  13        0.93        1.99      0.68 o
  -3   1  13        0.81        0.28      0.49 o
  -2   1  13       48.01       43.33      1.03 o
  -1   1  13        1.30        2.57      0.35 o
   0   1  13        6.22        5.69      0.43 o
   1   1  13      161.83      161.72      2.18 o
   2   1  13       54.82       57.16      1.19 o
   3   1  13        9.95       10.53      0.65 o
   4   1  13        9.07        9.05      1.03 o
  -5   2  13        7.39        7.55      0.79 o
  -4   2  13       35.44       29.87      1.48 o
  -3   2  13      189.55      170.98      2.75 o
  -2   2  13       41.33       40.43      1.09 o
  -1   2  13       13.51       13.40      0.57 o
   0   2  13        9.79        7.58      0.47 o
   1   2  13      600.70      579.94      6.07 o
   3   2  13       76.71       81.02      1.47 o
   4   2  13       20.06       20.49      1.28 o
  -5   3  13       31.75       36.80      2.62 o
  -4   3  13       85.79       91.10      3.63 o
  -3   3  13       15.93       14.04      0.80 o
  -2   3  13        0.85        1.63      0.29 o
  -1   3  13       91.75       84.70      1.69 o
   0   3  13       77.10       76.49      1.56 o
   2   3  13       33.18       32.49      1.07 o
   3   3  13       10.15       11.33      0.80 o
   4   3  13        2.83        3.44      1.03 o
  -5   4  13       20.34       23.99      1.73 o
  -4   4  13        2.55        2.78      0.70 o
  -3   4  13      261.33      258.78      4.94 o
  -2   4  13       15.22       15.21      0.64 o
  -1   4  13       20.42       24.55      0.83 o
   0   4  13        2.66        1.82      0.27 o
   1   4  13       84.84       85.09      1.34 o
   2   4  13        1.93        2.09      0.49 o
   3   4  13       21.22       25.19      1.08 o
   4   4  13        6.93        6.46      1.02 o
  -5   5  13        8.61       11.81      1.67 o
  -4   5  13        4.51        4.20      0.59 o
  -3   5  13       37.29       41.49      1.25 o
  -2   5  13      602.33      603.99      7.44 o
  -1   5  13        1.39        2.14      0.34 o
   0   5  13       46.50       48.19      0.98 o
   1   5  13       63.56       69.74      1.60 o
   2   5  13       33.66       33.13      1.68 o
   3   5  13        2.24        1.51      0.45 o
   4   5  13       15.52       15.46      1.34 o
  -5   6  13        4.31        3.67      1.47 o
  -4   6  13        2.02        1.65      0.65 o
  -3   6  13        3.68        2.25      0.49 o
  -2   6  13        7.93        8.33      0.67 o
  -1   6  13        1.50        1.04      0.29 o
   0   6  13       32.80       35.96      0.74 o
   1   6  13       52.30       53.00      1.00 o
   2   6  13       40.48       39.68      1.12 o
   3   6  13       79.95       79.08      1.69 o
  -4   7  13        3.61        1.52      0.76 o
  -3   7  13        0.07        0.55      0.55 o
  -2   7  13       61.12       55.04      1.56 o
  -1   7  13        0.08        0.00      0.27 o
   0   7  13       34.21       34.69      0.85 o
   1   7  13       60.08       56.36      1.03 o
   2   7  13       33.82       37.23      1.04 o
   3   7  13        4.99        5.48      0.77 o
   4   7  13        0.54       -0.49      0.61 o
  -4   8  13        3.24        3.90      0.79 o
  -3   8  13       10.44       11.19      1.05 o
  -2   8  13      124.32      111.76      2.15 o
  -1   8  13      404.17      393.40      4.39 o
   0   8  13        4.93        4.24      0.39 o
   1   8  13       26.25       28.48      0.75 o
   2   8  13        8.53        8.08      0.65 o
   3   8  13        1.36        0.95      0.59 o
   4   8  13        0.36       -0.38      0.75 o
  -4   9  13        0.04        0.03      0.68 o
  -3   9  13        3.15        4.10      0.76 o
  -2   9  13       28.52       23.19      0.98 o
  -1   9  13      110.22      109.29      1.60 o
   0   9  13      241.09      241.16      2.98 o
   1   9  13        2.76        2.69      0.44 o
   2   9  13        0.50        1.20      0.50 o
   3   9  13        1.17        1.13      0.59 o
   4   9  13        0.03       -0.16      0.68 o
  -3  10  13        3.90        2.58      0.61 o
  -2  10  13       32.52       33.26      1.38 o
  -1  10  13        7.04        6.83      0.46 o
   0  10  13       27.81       30.28      1.11 o
   1  10  13       46.04       45.48      1.40 o
   2  10  13       23.05       20.63      1.54 o
   3  10  13        1.85        0.69      0.63 o
  -4  11  13        1.24        1.12      1.34 o
  -3  11  13        1.55        2.11      0.78 o
  -2  11  13        0.60        0.74      0.73 o
  -1  11  13       44.80       44.43      1.29 o
   1  11  13        1.23        1.20      0.49 o
   2  11  13       18.70       15.05      0.97 o
   3  11  13        0.01       -0.37      0.66 o
  -3  12  13        0.85        0.55      0.74 o
  -2  12  13        0.63        0.75      0.49 o
  -1  12  13       20.92       20.24      1.02 o
   0  12  13       11.18       10.14      0.86 o
   1  12  13       17.03       17.90      1.20 o
   2  12  13        1.13        1.49      0.64 o
   3  12  13        9.22       13.12      1.69 o
  -3  13  13        0.08        0.34      1.07 o
  -2  13  13       13.37       13.93      0.98 o
  -1  13  13        4.01        3.92      0.52 o
   0  13  13       17.97       17.89      1.59 o
   1  13  13       20.61       21.11      1.35 o
   2  13  13        2.07        1.27      0.91 o
   3  13  13        8.92        9.53      2.20 o
  -3  14  13        1.66        3.01      0.99 o
  -2  14  13        4.20        5.54      1.10 o
  -1  14  13       10.59       12.76      0.72 o
   0  14  13        0.73        1.50      1.04 o
   1  14  13        1.71        1.71      0.91 o
   2  14  13        0.48        0.04      0.63 o
  -2  15  13        0.01       -0.10      0.96 o
  -1  15  13        0.48        0.90      0.65 o
   0  15  13        7.45       10.85      1.17 o
   1  15  13       33.11       33.99      4.77 o
  -1  16  13        0.24       -0.60      0.60 o
   0  16  13        0.01        0.06      0.65 o
   1  16  13       11.93        8.80      1.47 o
  -5   0  14        9.53        8.28      1.11 o
  -4   0  14       85.13       84.76      7.58 o
  -3   0  14       64.27       61.15      1.98 o
  -2   0  14      307.38      290.02      5.79 o
  -1   0  14       41.02       40.82      1.38 o
   0   0  14       22.70       21.54      1.37 o
   2   0  14      221.84      226.39      3.70 o
   3   0  14      282.85      261.97      7.15 o
   4   0  14       11.57       11.91      1.86 o
  -5   1  14        1.84        2.97      0.85 o
  -4   1  14       37.75       45.90      1.67 o
  -3   1  14       23.69       24.98      0.97 o
  -2   1  14        7.07        6.18      0.60 o
  -1   1  14       39.91       36.70      0.95 o
   0   1  14       10.27       12.99      0.71 o
   1   1  14       28.04       24.35      0.81 o
   2   1  14      389.25      371.26      3.93 o
   3   1  14        5.25        5.08      0.95 o
   4   1  14        0.03       -0.74      0.74 o
  -5   2  14        6.93        5.84      0.72 o
  -4   2  14       57.03       62.85      1.70 o
  -3   2  14       61.06       61.55      2.36 o
  -2   2  14       39.62       37.71      1.07 o
  -1   2  14       98.12      103.69      1.77 o
   0   2  14        0.01        0.00      0.27 o
   1   2  14       12.31        9.22      0.46 o
   2   2  14        3.83        3.74      0.41 o
   3   2  14        0.15        0.22      0.47 o
   4   2  14        2.46        3.50      0.98 o
  -5   3  14        2.47        2.69      0.95 o
  -4   3  14        6.40        7.78      0.77 o
  -3   3  14        0.14        0.77      0.71 o
  -2   3  14        0.51        0.68      0.28 o
   0   3  14        3.25        3.95      0.34 o
   1   3  14        1.03        1.09      0.29 o
   2   3  14       24.29       27.00      0.78 o
   3   3  14        3.31        1.94      0.47 o
   4   3  14        2.19        2.39      1.11 o
  -5   4  14        7.71       10.40      2.69 o
  -4   4  14        1.29        2.06      0.70 o
  -3   4  14        3.60        2.58      0.51 o
  -2   4  14       19.63       19.26      1.10 o
  -1   4  14       25.59       24.32      0.79 o
   0   4  14        3.99        3.91      0.36 o
   1   4  14      180.23      177.36      2.29 o
   2   4  14       16.41       19.23      0.71 o
   3   4  14       76.43       86.86      3.47 o
   4   4  14        3.05        1.70      1.16 o
  -5   5  14        0.66       -0.24      1.22 o
  -4   5  14       19.47       19.71      1.03 o
  -3   5  14      115.16      110.56      3.49 o
  -2   5  14       26.91       29.30      1.22 o
  -1   5  14       15.53       15.81      0.95 o
   0   5  14       69.95       68.32      1.33 o
   1   5  14        3.20        3.30      0.37 o
   2   5  14        1.01        1.38      0.37 o
   3   5  14        0.32        0.32      0.53 o
   4   5  14        8.37        9.36      1.11 o
  -4   6  14       17.41       18.23      1.17 o
  -3   6  14        2.98        2.12      0.45 o
  -2   6  14       29.40       30.80      0.98 o
  -1   6  14       27.29       24.15      0.89 o
   0   6  14        0.10        0.21      0.29 o
   1   6  14        0.93        0.73      0.37 o
   2   6  14        2.04        1.53      0.46 o
   3   6  14        2.96        4.40      0.63 o
   4   6  14        0.42       -0.77      0.77 o
  -4   7  14        0.31        0.84      0.76 o
  -3   7  14       45.85       48.07      1.36 o
  -2   7  14      126.95      130.93      2.26 o
  -1   7  14       41.50       42.16      0.98 o
   0   7  14       16.87       17.11      0.76 o
   1   7  14       24.79       21.66      1.02 o
   2   7  14       19.84       20.51      1.05 o
   3   7  14        6.53        6.84      0.71 o
   4   7  14        4.43        4.56      0.94 o
  -4   8  14        0.82        1.10      0.86 o
  -3   8  14        1.85        1.90      0.62 o
  -2   8  14       38.37       36.23      1.12 o
  -1   8  14      282.48      300.22      3.61 o
   0   8  14        4.58        3.83      0.44 o
   1   8  14        0.68        1.11      0.35 o
   2   8  14        1.66        1.67      0.47 o
   3   8  14       16.93       15.41      1.16 o
   4   8  14        5.02        4.36      0.76 o
  -4   9  14        1.44        1.22      1.83 o
  -3   9  14        0.12        0.34      0.56 o
  -2   9  14        6.59        7.60      0.64 o
  -1   9  14       39.30       40.59      0.96 o
   0   9  14       43.21       47.93      1.18 o
   1   9  14       46.46       49.67      1.67 o
   2   9  14        9.46        9.41      0.74 o
   3   9  14        3.51        2.61      0.63 o
  -4  10  14        4.50        6.60      1.47 o
  -3  10  14        1.42        1.74      0.54 o
  -2  10  14        9.77       10.76      0.72 o
  -1  10  14       21.58       21.27      0.98 o
   0  10  14       30.27       31.49      1.06 o
   1  10  14        0.49        0.64      0.41 o
   2  10  14        9.48        8.52      1.01 o
   3  10  14        4.45        3.26      0.94 o
  -3  11  14        3.81        4.23      0.79 o
  -2  11  14        9.55       12.95      1.09 o
  -1  11  14       77.26       71.15      1.52 o
   0  11  14       65.14       68.09      1.60 o
   1  11  14       12.79       14.49      0.79 o
   2  11  14       31.17       34.44      1.67 o
   3  11  14        0.69        0.58      0.74 o
  -3  12  14        1.22        2.58      0.79 o
  -2  12  14        1.74        1.58      0.58 o
  -1  12  14       11.33       11.77      0.72 o
   0  12  14       81.22       80.48      4.45 o
   1  12  14        0.00        0.57      0.65 o
   2  12  14        1.51        1.42      0.61 o
   3  12  14        0.00       -0.75      0.75 o
  -3  13  14        3.49        5.68      0.93 o
  -2  13  14        1.52        0.63      0.58 o
  -1  13  14        5.55        7.31      0.67 o
   0  13  14       27.86       30.57      1.81 o
   1  13  14        3.87        3.81      0.79 o
   2  13  14        3.14        5.42      1.02 o
  -2  14  14        0.16       -0.56      0.56 o
  -1  14  14        1.34        2.03      0.52 o
   0  14  14        8.48       12.98      2.32 o
   1  14  14        0.08        0.00      0.89 o
   2  14  14        0.00        0.56      0.78 o
  -2  15  14        7.62       10.63      1.06 o
  -1  15  14        1.62        1.97      1.15 o
   0  15  14        0.29        1.51      0.79 o
   1  15  14        1.28        1.76      0.86 o
  -1  16  14        1.69        2.33      0.85 o
   0  16  14        0.19       -0.36      0.80 o
  -5   1  15        3.64        4.63      0.77 o
  -4   1  15       45.82       49.69      2.38 o
  -3   1  15       74.41       75.23      1.61 o
  -2   1  15       22.78       22.85      0.96 o
  -1   1  15       17.41       19.41      0.81 o
   0   1  15       36.69       31.53      0.88 o
   1   1  15       30.74       30.89      0.99 o
   2   1  15      135.91      140.40      3.21 o
   3   1  15       38.24       42.24      1.31 o
   4   1  15        2.94        4.69      1.07 o
  -5   2  15        0.02        0.07      0.71 o
  -4   2  15        3.71        4.46      0.76 o
  -3   2  15      130.61      128.85      2.47 o
  -2   2  15      118.30      110.42      2.15 o
  -1   2  15       13.63       14.70      0.86 o
   0   2  15        9.24        9.73      0.59 o
   1   2  15       85.53       80.79      1.33 o
   2   2  15       15.11       18.38      0.80 o
   3   2  15        0.33       -0.01      0.56 o
   4   2  15        0.88        2.24      1.10 o
  -5   3  15        0.82        2.31      0.94 o
  -4   3  15        7.23        6.69      0.77 o
  -3   3  15      143.39      142.24      2.80 o
  -2   3  15       26.71       29.29      1.31 o
  -1   3  15      200.33      193.07      3.28 o
   0   3  15        1.66        3.18      0.33 o
   1   3  15       78.10       69.91      1.19 o
   2   3  15        4.14        5.52      0.52 o
   3   3  15        9.92       10.26      0.69 o
   4   3  15       22.27       19.08      1.96 o
  -5   4  15        0.86        1.22      1.47 o
  -4   4  15        7.43        7.05      0.73 o
  -3   4  15       12.64       11.85      0.80 o
  -2   4  15      275.90      269.75      4.14 o
  -1   4  15       48.98       44.28      1.07 o
   0   4  15       72.08       72.53      2.23 o
   1   4  15        0.46        0.06      0.33 o
   2   4  15        0.59        0.75      0.40 o
   3   4  15        1.97        2.33      0.55 o
   4   4  15        1.55        2.30      1.06 o
  -4   5  15        0.62        0.88      0.63 o
  -3   5  15        0.47        0.24      0.45 o
  -2   5  15       89.83       83.24      1.63 o
  -1   5  15       18.36       16.81      0.76 o
   0   5  15       64.44       71.78      1.43 o
   1   5  15       41.01       42.06      1.35 o
   2   5  15        4.45        3.42      0.53 o
   4   5  15        0.24        0.68      0.72 o
  -4   6  15        2.76        3.09      0.81 o
  -3   6  15       29.47       29.74      1.10 o
  -2   6  15        3.09        4.24      0.49 o
  -1   6  15       10.21        9.23      0.59 o
   0   6  15      226.06      228.53      3.11 o
   1   6  15      110.40      105.05      1.57 o
   2   6  15       14.34       12.48      0.69 o
   3   6  15        0.02        0.08      0.51 o
   4   6  15       21.09       17.41      2.60 o
  -4   7  15        3.77        3.11      1.13 o
  -3   7  15        7.80       10.41      1.00 o
  -2   7  15       15.83       12.16      0.69 o
  -1   7  15       23.61       24.41      0.86 o
   0   7  15        0.11        0.34      0.33 o
   1   7  15        3.40        3.28      0.43 o
   2   7  15        6.78        5.76      0.61 o
   3   7  15       11.72       14.32      1.06 o
   4   7  15        2.69        1.76      0.92 o
  -4   8  15        5.20        7.38      3.91 o
  -3   8  15        7.31        6.99      0.76 o
  -2   8  15       29.91       28.18      0.96 o
  -1   8  15       73.74       68.39      1.43 o
   0   8  15       29.78       29.89      0.91 o
   1   8  15        4.69        3.81      0.49 o
   2   8  15       10.62        8.65      0.67 o
   3   8  15        0.29        0.35      0.67 o
  -4   9  15        1.22        2.44      1.22 o
  -3   9  15        2.98        3.61      0.92 o
  -2   9  15        4.14        5.05      0.62 o
  -1   9  15       59.97       55.18      1.28 o
   0   9  15       14.02       14.33      0.78 o
   1   9  15        0.05       -0.35      0.42 o
   2   9  15        3.44        4.27      0.59 o
   3   9  15        2.09        1.27      0.63 o
  -4  10  15        0.68        2.20      1.22 o
  -3  10  15        0.19       -0.47      0.47 o
  -2  10  15        0.76        0.48      0.56 o
  -1  10  15        4.86        4.80      0.46 o
   0  10  15       10.10       11.05      0.68 o
   1  10  15        0.22        0.40      0.43 o
   2  10  15        0.01       -0.01      0.67 o
   3  10  15        2.16        2.88      0.76 o
  -3  11  15        1.78        2.16      0.85 o
  -2  11  15        6.66        8.52      0.74 o
  -1  11  15        3.31        3.96      0.49 o
   0  11  15        0.38        0.27      0.41 o
   1  11  15        5.12        3.45      0.66 o
   2  11  15        3.10        3.62      0.77 o
   3  11  15        0.08        0.12      0.73 o
  -3  12  15        6.18        6.67      0.93 o
  -2  12  15        5.00        4.21      0.63 o
  -1  12  15        3.39        1.73      0.51 o
   0  12  15       24.04       26.66      1.33 o
   1  12  15        6.58        8.77      0.89 o
   2  12  15        5.62        5.21      0.93 o
  -3  13  15        2.41        1.28      1.29 o
  -2  13  15        0.23        0.52      0.55 o
  -1  13  15        7.80        8.73      0.64 o
   0  13  15        5.78        6.68      0.94 o
   1  13  15       16.36       16.45      1.14 o
   2  13  15        4.53        3.23      1.09 o
  -1  14  15        7.05        8.56      0.74 o
   0  14  15        0.76       -0.73      1.96 o
   1  14  15       12.70       11.01      1.71 o
   2  14  15        2.89        2.93      1.71 o
  -1  15  15        3.54        3.68      0.87 o
   0  15  15        0.33        0.14      0.60 o
   1  15  15        7.16        8.55      1.47 o
  -5   0  16        4.62        4.40      2.69 o
  -4   0  16        3.65        5.27      0.94 o
  -3   0  16       29.48       29.39      4.64 o
  -2   0  16      599.50      557.40     10.51 o
  -1   0  16      262.40      254.81     13.69 o
   0   0  16       33.23       32.18      1.53 o
   1   0  16       16.74       20.42      1.21 o
   2   0  16      416.09      423.82      8.41 o
   3   0  16        0.15       -0.02      1.10 o
   4   0  16        0.73        0.41      1.70 o
  -5   1  16        3.22        5.24      0.94 o
  -4   1  16        3.95        2.36      0.54 o
  -3   1  16       22.93       27.63      1.20 o
  -2   1  16       59.25       60.23      1.83 o
  -1   1  16        1.84        2.36      0.41 o
   0   1  16        0.81        0.92      0.37 o
   1   1  16       13.64       14.18      0.92 o
   2   1  16        8.22        8.31      0.55 o
   3   1  16       47.00       46.29      1.43 o
   4   1  16        3.11        1.14      0.91 o
  -4   2  16        6.49        7.34      0.83 o
  -3   2  16       50.41       48.33      1.55 o
  -2   2  16      110.06      114.84      2.04 o
  -1   2  16       12.08       14.17      0.71 o
   0   2  16        1.80        1.89      0.39 o
   1   2  16       15.91       17.04      0.90 o
   2   2  16        0.37        0.27      0.38 o
   3   2  16       17.15       16.80      1.06 o
   4   2  16        7.60       11.56      1.31 o
  -4   3  16        1.61        3.03      0.85 o
  -3   3  16       36.47       41.05      1.37 o
  -2   3  16       63.39       63.05      1.48 o
  -1   3  16        3.86        3.40      0.49 o
   0   3  16      108.60       99.94      2.37 o
   1   3  16      278.89      273.20      3.36 o
   2   3  16        0.05       -0.36      0.38 o
   3   3  16        1.07        1.13      0.66 o
   4   3  16        0.01       -0.38      0.92 o
  -4   4  16        0.01        0.24      0.64 o
  -3   4  16       22.22       25.00      1.76 o
  -2   4  16        4.36        4.33      0.58 o
  -1   4  16       58.35       54.33      1.62 o
   0   4  16       48.89       48.23      1.22 o
   1   4  16        0.82        1.17      0.37 o
   2   4  16       61.91       56.51      1.91 o
   3   4  16       19.38       18.16      1.45 o
   4   4  16       10.37       12.51      1.35 o
  -4   5  16        7.16        5.10      0.91 o
  -3   5  16        0.00       -0.31      0.44 o
  -2   5  16        9.21        6.95      0.63 o
  -1   5  16       25.01       29.49      0.98 o
   0   5  16      242.43      235.52      3.47 o
   1   5  16       20.78       21.34      1.91 o
   2   5  16        2.73        4.13      0.56 o
   3   5  16       10.62       14.65      0.87 o
   4   5  16        1.05        0.44      0.73 o
  -4   6  16        1.47        1.30      0.65 o
  -3   6  16       11.29       11.04      0.81 o
  -2   6  16      101.46      102.90      1.80 o
  -1   6  16       18.38       21.12      0.81 o
   1   6  16        0.23        1.04      0.41 o
   2   6  16        0.11       -0.34      0.44 o
   3   6  16        1.29        1.14      0.67 o
   4   6  16        4.04        4.89      1.96 o
  -4   7  16        4.60        7.16      0.89 o
  -3   7  16       14.88       16.06      1.03 o
  -2   7  16        2.27        1.42      0.43 o
  -1   7  16      205.13      216.05      3.57 o
   0   7  16       72.00       72.91      1.86 o
   1   7  16        6.30        8.54      0.89 o
   2   7  16       11.57       13.85      1.08 o
   3   7  16        0.05       -0.43      0.69 o
  -4   8  16        9.40        7.09      1.47 o
  -3   8  16        2.79        3.60      0.65 o
  -2   8  16       15.04       14.48      0.84 o
  -1   8  16       30.52       28.14      0.96 o
   0   8  16       46.16       51.10      1.76 o
   1   8  16       10.20       10.87      0.67 o
   2   8  16       25.49       22.86      1.00 o
   3   8  16        1.20        0.50      0.63 o
  -4   9  16        1.50        2.20      1.22 o
  -3   9  16        1.05        0.94      0.83 o
  -2   9  16        1.77        2.02      0.51 o
  -1   9  16        0.14        0.40      0.41 o
   0   9  16       14.55       11.35      0.84 o
   1   9  16       10.04       10.85      0.74 o
   2   9  16       19.13       23.34      1.48 o
   3   9  16        2.33        1.06      0.75 o
  -3  10  16        5.69        7.14      0.85 o
  -2  10  16       17.61       14.04      0.94 o
  -1  10  16        8.58        8.10      0.71 o
   0  10  16        2.37        2.99      0.53 o
   1  10  16        0.68        0.43      0.60 o
   2  10  16        4.38        5.00      0.88 o
   3  10  16        2.97        1.42      1.01 o
  -3  11  16        1.39        1.16      0.94 o
  -2  11  16       12.72       11.59      0.88 o
  -1  11  16        2.16        2.21      0.47 o
   0  11  16       16.74       18.50      0.98 o
   1  11  16        5.29        4.42      0.61 o
   2  11  16        4.90        5.72      0.81 o
  -3  12  16        3.62        4.23      0.94 o
  -2  12  16       15.40       15.40      1.08 o
  -1  12  16        0.23        0.70      0.44 o
   0  12  16        4.08        3.54      0.68 o
   1  12  16        1.73        1.82      0.68 o
   2  12  16        6.72        5.00      1.27 o
  -2  13  16        5.16        7.02      0.80 o
  -1  13  16        0.37        0.09      0.46 o
   0  13  16        1.84        0.96      0.98 o
   1  13  16       14.09       13.28      1.96 o
   2  13  16        3.07        0.24      1.34 o
  -2  14  16        9.30       11.49      1.09 o
  -1  14  16        0.56        1.36      0.58 o
   0  14  16       13.24       12.78      1.29 o
   1  14  16        3.55        2.20      2.93 o
  -1  15  16        1.30        1.94      0.74 o
   0  15  16        0.49        0.68      0.65 o
  -4   1  17        2.96        3.13      0.59 o
  -3   1  17        7.16        7.46      0.64 o
  -2   1  17       46.69       48.38      1.41 o
  -1   1  17      280.31      266.32      4.14 o
   0   1  17        1.56        1.58      0.41 o
   1   1  17       58.09       51.11      1.47 o
   2   1  17        1.36        2.65      0.51 o
   3   1  17        9.76       11.31      0.97 o
   4   1  17        1.51        0.65      1.25 o
  -4   2  17        0.08        0.81      0.51 o
  -3   2  17       19.28       17.10      1.24 o
  -2   2  17       18.11       17.79      1.48 o
  -1   2  17      160.84      153.77      3.07 o
   0   2  17      137.56      127.31      2.20 o
   1   2  17      168.86      160.03      2.74 o
   2   2  17        7.37        6.46      0.55 o
   3   2  17        7.72        7.51      0.84 o
   4   2  17        7.62        8.46      1.35 o
  -4   3  17        4.17        4.63      0.63 o
  -3   3  17        1.64        2.01      0.83 o
  -2   3  17       45.31       44.20      1.43 o
  -1   3  17      182.19      167.04      2.66 o
   0   3  17        1.77        0.68      0.39 o
   1   3  17       10.12        9.69      0.70 o
   2   3  17       15.92       16.98      0.74 o
   3   3  17       22.39       20.85      1.19 o
  -4   4  17        0.19       -0.01      0.63 o
  -3   4  17        2.09        2.25      0.55 o
  -2   4  17       13.24       10.39      0.79 o
  -1   4  17        2.13        1.33      0.56 o
   0   4  17        2.72        1.77      0.49 o
   1   4  17       10.27        8.96      0.57 o
   2   4  17       12.15       11.64      0.69 o
   3   4  17        3.63        3.03      0.72 o
   4   4  17        0.40       -1.47      1.47 o
  -4   5  17        0.08        1.00      0.86 o
  -3   5  17       33.21       33.68      1.24 o
  -2   5  17       30.07       27.51      1.18 o
  -1   5  17       39.43       35.91      1.07 o
   0   5  17       14.89       16.14      1.77 o
   1   5  17       81.26       83.70      1.39 o
   2   5  17       17.04       18.48      0.87 o
   3   5  17       11.37       12.87      0.90 o
  -4   6  17        5.38        5.01      0.89 o
  -3   6  17       27.40       22.91      1.07 o
  -2   6  17      105.36      104.26      2.14 o
  -1   6  17        8.30        5.80      0.50 o
   0   6  17       68.87       69.49      1.85 o
   1   6  17       90.83       83.89      1.64 o
   2   6  17        0.19        0.09      0.47 o
   3   6  17        0.92        0.52      0.52 o
  -4   7  17        0.27        0.49      0.98 o
  -3   7  17        0.01        0.39      0.50 o
  -2   7  17        1.23        0.81      0.42 o
  -1   7  17        6.14        4.61      0.50 o
   0   7  17       26.02       30.54      1.39 o
   1   7  17       35.90       37.42      1.38 o
   2   7  17        2.34        2.86      0.62 o
   3   7  17        3.33        2.75      0.71 o
  -4   8  17        0.11        1.47      1.22 o
  -3   8  17        3.12        4.29      0.71 o
  -2   8  17        0.48        0.52      0.41 o
  -1   8  17       34.35       33.18      1.71 o
   0   8  17        1.02        0.32      0.49 o
   1   8  17       27.62       31.45      1.11 o
   2   8  17       10.38       10.40      0.92 o
   3   8  17        6.09        5.44      0.86 o
  -3   9  17        9.53        8.46      1.05 o
  -2   9  17        6.58        6.58      0.70 o
  -1   9  17       38.23       39.07      1.49 o
   0   9  17        2.88        2.81      0.44 o
   1   9  17        1.42        2.16      0.49 o
   2   9  17        0.65        0.63      0.57 o
   3   9  17        0.64       -0.08      0.68 o
  -3  10  17        4.19        5.71      0.82 o
  -2  10  17       26.06       31.79      1.70 o
  -1  10  17       21.72       23.18      0.99 o
   0  10  17        1.52        0.63      0.38 o
   1  10  17       16.59       17.29      0.94 o
   2  10  17        0.38       -0.08      0.61 o
   3  10  17        7.61        8.07      1.96 o
  -3  11  17        7.08        9.57      1.34 o
  -2  11  17        6.70        9.13      0.74 o
  -1  11  17       11.36       10.58      0.69 o
   0  11  17        9.16        9.64      0.79 o
   1  11  17        0.23       -0.17      0.49 o
   2  11  17        0.71        1.87      0.92 o
  -2  12  17        0.03        0.15      0.60 o
  -1  12  17        0.07       -0.41      0.41 o
   0  12  17        7.33        9.43      0.82 o
   1  12  17       18.74       17.84      1.47 o
   2  12  17        0.03       -0.49      1.10 o
  -2  13  17        4.71        5.98      1.13 o
  -1  13  17        4.20        4.34      0.94 o
   0  13  17        2.50        2.93      0.86 o
   1  13  17        1.04        0.90      1.09 o
  -1  14  17        0.04        0.17      0.51 o
   0  14  17        0.17        1.04      1.48 o
  -4   0  18        3.26        3.18      1.34 o
  -3   0  18        2.78        2.31      0.86 o
  -2   0  18       59.22       50.58      2.44 o
  -1   0  18       96.61       98.99      2.67 o
   0   0  18        2.94        1.34      1.96 o
   1   0  18       78.60       70.09      2.25 o
   2   0  18       46.52       42.30      3.79 o
   3   0  18       13.91       11.62      1.46 o
  -4   1  18       30.59       34.31      1.48 o
  -3   1  18        4.12        3.83      0.57 o
  -2   1  18       15.58       13.44      0.77 o
  -1   1  18       29.38       30.81      1.00 o
   0   1  18        5.74        7.27      0.61 o
   1   1  18        0.80        1.11      0.50 o
   2   1  18       29.95       29.17      1.06 o
   3   1  18        2.58        0.67      0.77 o
  -4   2  18        0.05        0.39      0.74 o
  -3   2  18       32.18       33.12      1.12 o
  -2   2  18       32.43       30.98      1.03 o
  -1   2  18        0.44        0.55      0.45 o
   0   2  18       62.46       57.52      1.52 o
   1   2  18        2.74        3.21      0.61 o
   2   2  18       38.27       33.14      1.09 o
   3   2  18        4.65        7.52      1.23 o
  -4   3  18        0.06        0.25      0.60 o
  -3   3  18        0.07       -0.40      0.46 o
  -2   3  18        2.17        0.98      0.51 o
  -1   3  18       60.59       62.41      1.60 o
   0   3  18       50.42       45.72      1.76 o
   1   3  18       56.02       58.97      1.31 o
   2   3  18       14.01       15.24      0.89 o
   3   3  18        4.09        4.51      0.76 o
  -4   4  18        2.33        2.61      0.59 o
  -3   4  18        1.76        1.90      0.47 o
  -2   4  18       33.39       35.43      1.31 o
  -1   4  18        0.73       -0.03      0.41 o
   0   4  18       68.46       75.93      1.65 o
   1   4  18       17.56       21.57      0.86 o
   2   4  18        1.00        1.74      0.48 o
   3   4  18        0.00        0.15      0.65 o
  -4   5  18        0.20        0.69      0.80 o
  -3   5  18        2.09        3.27      0.59 o
  -2   5  18       25.10       24.96      1.13 o
  -1   5  18        0.02        0.78      0.49 o
   0   5  18       75.88       67.42      1.70 o
   1   5  18       31.30       31.92      0.97 o
   2   5  18       12.69       14.09      0.79 o
   3   5  18        1.25        0.27      0.53 o
  -4   6  18        2.82        3.68      1.13 o
  -3   6  18        0.06        0.51      0.74 o
  -2   6  18        2.65        1.57      0.54 o
  -1   6  18       77.22       78.75      1.55 o
   0   6  18        1.73        0.57      0.56 o
   1   6  18        0.12        0.78      0.42 o
   2   6  18        7.56        6.70      0.64 o
   3   6  18        0.94        1.83      1.02 o
  -4   7  18        5.66        4.64      0.94 o
  -3   7  18        2.32        2.84      0.65 o
  -2   7  18       20.79       18.25      1.21 o
  -1   7  18       21.78       26.40      0.87 o
   0   7  18      203.30      199.34      3.03 o
   1   7  18        3.51        4.91      0.81 o
   2   7  18        0.35        0.52      0.59 o
   3   7  18        3.59        2.79      0.74 o
  -3   8  18        0.09       -0.17      0.50 o
  -2   8  18        4.75        5.39      0.61 o
  -1   8  18      126.47      132.15      3.51 o
   0   8  18        4.52        5.84      0.63 o
   1   8  18        0.31        0.59      0.55 o
   2   8  18        0.03        0.71      0.55 o
   3   8  18        0.19       -0.69      0.69 o
  -3   9  18        2.74        1.87      0.85 o
  -2   9  18       32.06       39.08      1.66 o
  -1   9  18        0.16       -0.23      0.41 o
   0   9  18        4.05        4.94      0.79 o
   1   9  18        2.56        2.23      0.61 o
   2   9  18       25.56       25.95      1.28 o
   3   9  18        4.17        3.42      1.71 o
  -3  10  18        0.56        0.31      0.63 o
  -2  10  18        0.08        1.42      0.84 o
  -1  10  18        6.04        6.64      0.87 o
   0  10  18        1.42        0.96      0.51 o
   1  10  18        0.22        0.37      0.59 o
   2  10  18        5.99        6.30      0.93 o
  -2  11  18       11.77       13.99      0.91 o
  -1  11  18        3.00        3.46      0.62 o
   0  11  18        0.00        0.32      0.49 o
   1  11  18        0.30        0.30      0.65 o
   2  11  18        1.96        3.61      2.08 o
  -2  12  18        2.28        2.39      1.09 o
  -1  12  18        0.31        0.02      0.78 o
   0  12  18        4.49        4.08      0.68 o
   1  12  18        3.83        4.12      1.14 o
  -2  13  18        6.87        6.35      1.22 o
  -1  13  18        1.04        0.48      0.62 o
   0  13  18        3.78        4.60      1.22 o
   1  13  18        1.16        0.73      0.98 o
  -4   1  19        0.12        0.24      0.69 o
  -3   1  19        4.05        4.29      0.74 o
  -2   1  19       14.13       13.57      0.86 o
  -1   1  19      121.72      117.25      3.77 o
   0   1  19       73.52       71.99      1.75 o
   1   1  19        0.30        0.26      0.49 o
   2   1  19       46.06       48.17      1.80 o
   3   1  19        0.15       -0.68      0.68 o
  -4   2  19        0.80        0.32      0.67 o
  -3   2  19       20.57       21.67      0.99 o
  -2   2  19        5.90        5.47      0.64 o
  -1   2  19        0.28        0.40      0.41 o
   0   2  19       24.49       25.27      1.49 o
   1   2  19        1.77        1.96      0.49 o
   2   2  19        0.05        0.27      0.45 o
   3   2  19        0.59        0.32      0.65 o
  -4   3  19        0.05        0.17      0.49 o
  -3   3  19        0.72        0.28      0.41 o
  -2   3  19        1.16        2.07      0.51 o
  -1   3  19       16.03       15.31      0.84 o
   0   3  19       73.07       67.35      1.59 o
   1   3  19        6.93        6.46      0.69 o
   2   3  19        0.01       -0.51      0.51 o
   3   3  19        6.15        6.57      0.82 o
  -4   4  19        4.27        4.33      0.68 o
  -3   4  19       19.98       19.18      0.99 o
  -2   4  19        1.57        1.07      0.54 o
  -1   4  19        8.88        8.55      0.72 o
   0   4  19        2.63        2.31      0.54 o
   1   4  19      128.86      114.25      4.26 o
   2   4  19        5.09        5.44      0.97 o
   3   4  19        3.84        3.54      0.78 o
  -4   5  19        1.43        2.23      1.22 o
  -3   5  19        3.00        2.58      0.66 o
  -2   5  19       21.19       19.80      0.91 o
  -1   5  19       11.63       11.24      0.82 o
   0   5  19      146.26      141.00      2.93 o
   1   5  19        1.80        2.71      0.47 o
   2   5  19        0.02       -0.31      0.48 o
   3   5  19        0.68        1.26      0.67 o
  -4   6  19        6.88        6.35      1.47 o
  -3   6  19        0.15        0.43      0.67 o
  -2   6  19        3.94        2.20      0.55 o
  -1   6  19       12.21       11.38      0.72 o
   0   6  19       20.84       18.31      1.20 o
   1   6  19        0.16       -0.15      0.41 o
   2   6  19        3.81        2.58      0.67 o
   3   6  19        0.08        0.21      0.56 o
  -3   7  19        0.78        0.83      0.65 o
  -2   7  19        0.93        1.39      0.58 o
  -1   7  19       14.09       16.59      0.77 o
   0   7  19       17.83       16.20      0.88 o
   1   7  19       19.98       23.51      1.03 o
   2   7  19        6.62        5.65      0.89 o
   3   7  19        0.25        0.36      0.54 o
  -3   8  19        0.21       -0.39      0.66 o
  -2   8  19        5.86        7.22      1.52 o
  -1   8  19       23.39       25.72      0.94 o
   0   8  19       20.50       19.59      0.93 o
   1   8  19       20.64       20.35      1.17 o
   2   8  19        2.47        2.54      0.64 o
  -3   9  19        0.21       -0.43      0.76 o
  -2   9  19        8.15       10.75      1.30 o
  -1   9  19       21.32       19.06      1.12 o
   0   9  19        5.80        5.92      0.69 o
   1   9  19        9.21       10.42      0.95 o
   2   9  19        0.34        1.14      0.56 o
  -3  10  19        3.83        4.55      0.94 o
  -2  10  19        0.35        0.83      1.29 o
  -1  10  19       11.37       13.19      0.95 o
   0  10  19        0.06       -0.13      0.45 o
   1  10  19        8.90        7.93      0.87 o
   2  10  19        0.16       -0.81      0.81 o
  -2  11  19        0.12        0.57      0.94 o
  -1  11  19        2.73        2.11      0.57 o
   0  11  19        0.18       -0.52      0.52 o
   1  11  19        0.00       -0.13      1.09 o
   2  11  19        0.04       -0.24      1.47 o
  -2  12  19        0.61        0.88      0.81 o
   0  12  19        0.64        0.70      0.60 o
   1  12  19        4.47        5.80      1.47 o
  -1  13  19        1.51        1.86      1.23 o
   0  13  19        1.28        2.20      1.22 o
  -4   0  20       20.81       21.67      1.46 o
  -3   0  20       12.53       13.93      1.41 o
  -2   0  20       36.61       40.87      1.64 o
  -1   0  20        3.17        2.99      0.76 o
   0   0  20        2.33        3.53      0.86 o
   1   0  20        0.00       -0.52      0.52 o
   2   0  20        2.67        3.38      0.94 o
   3   0  20        2.71        1.22      1.47 o
  -4   1  20        7.41       10.06      1.05 o
  -3   1  20       13.87       12.24      0.79 o
  -2   1  20       10.20       10.37      0.70 o
  -1   1  20        0.24        0.35      0.49 o
   0   1  20        2.07        3.34      0.49 o
   1   1  20        0.66       -0.05      0.68 o
   2   1  20        0.07        1.19      0.54 o
   3   1  20        0.21       -0.70      0.70 o
  -4   2  20        0.30        0.28      0.53 o
  -3   2  20        0.22       -0.32      0.51 o
  -2   2  20        0.08       -0.50      0.50 o
  -1   2  20       10.60        8.77      0.66 o
   0   2  20       52.06       53.36      1.66 o
   1   2  20        4.93        6.05      0.70 o
   2   2  20        2.09        1.97      0.59 o
   3   2  20        0.01       -0.57      0.77 o
  -4   3  20        1.01        1.99      1.03 o
  -3   3  20        2.85        3.49      0.54 o
  -2   3  20        4.61        4.09      0.54 o
  -1   3  20        0.86        0.84      0.54 o
   0   3  20       41.74       40.86      1.32 o
   1   3  20       57.00       51.89      1.69 o
   2   3  20        0.27       -0.03      0.65 o
   3   3  20        5.22        6.03      0.88 o
  -4   4  20        0.04       -0.21      0.61 o
  -3   4  20       10.05       10.00      0.79 o
  -2   4  20        9.86        9.52      0.70 o
  -1   4  20       10.81        8.87      0.79 o
   0   4  20       34.70       38.33      1.38 o
   1   4  20        8.60        9.45      0.83 o
   2   4  20        0.80        1.02      0.53 o
   3   4  20        8.47        8.27      0.93 o
  -3   5  20        5.25        5.74      1.09 o
  -2   5  20        1.98        1.56      0.49 o
  -1   5  20        0.03       -0.22      0.48 o
   0   5  20        5.74        5.45      0.68 o
   1   5  20       15.75       15.68      1.03 o
   2   5  20        6.38        7.32      0.85 o
   3   5  20        0.07       -0.76      1.09 o
  -3   6  20        2.67        2.60      0.54 o
  -2   6  20        0.01        0.43      0.51 o
  -1   6  20        0.49        0.70      0.47 o
   0   6  20       24.03       23.06      1.00 o
   1   6  20        0.12       -0.28      0.54 o
   2   6  20        2.55        1.35      0.66 o
  -3   7  20        5.70        4.43      1.04 o
  -2   7  20        0.37        1.08      0.55 o
  -1   7  20        6.12        6.15      0.80 o
   0   7  20        1.61        1.72      0.51 o
   1   7  20        0.04        0.28      0.64 o
   2   7  20       10.35        9.13      1.07 o
  -3   8  20        0.04       -0.10      0.71 o
  -2   8  20        8.94       10.84      0.82 o
  -1   8  20        0.34        0.24      0.49 o
   0   8  20        1.06        1.63      0.54 o
   1   8  20        0.64        0.19      0.58 o
   2   8  20        0.35        0.45      0.76 o
  -3   9  20        0.16        1.28      0.76 o
  -1   9  20        2.53        1.98      0.66 o
   0   9  20        0.48       -0.24      0.49 o
   1   9  20        2.50        2.86      0.68 o
   2   9  20        1.21        2.59      0.89 o
  -2  10  20        0.14        0.20      0.85 o
  -1  10  20        3.31        3.69      0.69 o
   0  10  20        1.45        2.53      0.77 o
   1  10  20        9.00       11.74      1.06 o
  -2  11  20        1.23        1.45      0.82 o
  -1  11  20        2.20        1.58      0.57 o
   0  11  20        0.34       -0.05      0.79 o
   1  11  20        0.07       -1.07      1.07 o
  -1  12  20        1.62        1.49      0.75 o
   0  12  20        1.15        1.10      0.69 o
  -3   1  21        4.36        4.59      0.59 o
  -2   1  21       18.46       17.04      0.91 o
  -1   1  21       14.07       15.21      0.94 o
   0   1  21        6.52        4.78      0.64 o
   1   1  21        0.76        0.79      0.49 o
   2   1  21        0.73        0.72      0.53 o
   3   1  21        0.01       -0.38      1.47 o
  -3   2  21        2.49        1.49      0.54 o
  -2   2  21        1.54        1.45      0.55 o
  -1   2  21        5.56        5.78      0.64 o
   0   2  21        5.06        4.26      0.92 o
   1   2  21        0.28       -0.41      0.41 o
   2   2  21        1.67        1.41      0.68 o
   3   2  21        0.00       -1.19      1.19 o
  -3   3  21       10.14       10.64      0.79 o
  -2   3  21        4.91        3.97      0.67 o
  -1   3  21       23.88       21.40      1.66 o
   0   3  21        0.89        1.56      0.53 o
   1   3  21        7.86        6.64      0.72 o
   2   3  21        0.66        0.40      0.73 o
   3   3  21        0.01       -0.73      0.86 o
  -3   4  21        3.77        3.38      0.75 o
  -2   4  21        8.87        8.34      0.66 o
  -1   4  21        5.23        5.09      0.61 o
   0   4  21        6.30        6.36      0.75 o
   1   4  21        9.14       11.10      1.08 o
   2   4  21        0.85       -0.88      0.88 o
  -3   5  21        4.09        5.35      0.77 o
  -2   5  21        0.15       -0.28      0.71 o
  -1   5  21        0.15        0.08      0.49 o
   0   5  21        1.38        0.26      0.55 o
   1   5  21       36.48       35.78      1.98 o
   2   5  21        5.57        6.31      0.76 o
  -3   6  21        1.30        1.71      0.78 o
  -2   6  21        0.01       -0.19      0.51 o
  -1   6  21        0.34        0.06      0.49 o
   0   6  21       11.89        9.89      0.85 o
   1   6  21       23.86       26.62      2.47 o
   2   6  21        5.36        5.20      0.90 o
  -3   7  21        0.39        0.03      1.10 o
  -2   7  21        0.22        0.51      0.56 o
  -1   7  21        5.04        4.61      0.66 o
   0   7  21        0.01        0.12      0.49 o
   1   7  21        0.83        2.64      0.85 o
   2   7  21        5.86        7.06      0.79 o
  -3   8  21        0.37       -0.24      0.98 o
  -2   8  21        5.89        6.18      0.74 o
  -1   8  21        0.18        0.69      0.78 o
   0   8  21       14.10       14.53      1.09 o
   1   8  21        0.37        0.42      0.63 o
   2   8  21        0.09       -0.26      0.65 o
  -2   9  21        0.14        0.37      0.72 o
  -1   9  21       34.47       38.73      1.41 o
   0   9  21        0.38        0.52      0.63 o
   1   9  21        0.91        1.06      0.57 o
  -2  10  21        6.01        5.34      1.10 o
  -1  10  21        6.02        7.52      1.06 o
   0  10  21        4.23        3.79      0.79 o
   1  10  21        0.00        0.02      1.03 o
  -1  11  21        0.18       -0.47      0.94 o
   0  11  21        0.42       -0.08      0.65 o
  -3   0  22        2.71        4.36      0.94 o
  -2   0  22        2.39        3.74      0.76 o
  -1   0  22        0.70       -0.02      1.10 o
   0   0  22       12.45       13.78      1.71 o
   1   0  22        1.36       -0.49      1.96 o
   2   0  22        2.33        3.08      0.86 o
  -3   1  22        5.57        4.51      0.73 o
  -2   1  22        1.43        1.47      0.49 o
  -1   1  22       15.33       15.52      0.91 o
   0   1  22        2.16        1.68      0.58 o
   1   1  22        2.44        3.80      0.67 o
   2   1  22        0.42        0.16      0.60 o
  -2   2  22        2.00        2.25      0.51 o
  -1   2  22        4.90        3.92      0.65 o
   0   2  22        0.18        0.45      0.54 o
   1   2  22        0.97        0.90      0.51 o
   2   2  22       11.50       14.24      1.17 o
  -3   3  22        4.36        6.47      0.82 o
  -2   3  22        0.01       -0.12      0.45 o
  -1   3  22       12.37       11.56      0.90 o
   1   3  22        5.20        5.55      0.80 o
   2   3  22        0.26       -0.77      0.99 o
  -3   4  22        0.60       -0.03      0.67 o
  -2   4  22        0.36       -0.35      0.54 o
  -1   4  22        0.30        0.55      0.79 o
   0   4  22        3.89        4.75      0.69 o
   1   4  22        2.51        3.83      0.64 o
   2   4  22        0.04        1.39      0.71 o
  -3   5  22        1.71        2.05      1.25 o
  -2   5  22        1.22        1.05      0.54 o
  -1   5  22        2.99        3.82      0.70 o
   0   5  22        2.82        2.85      0.64 o
   1   5  22        1.16        0.62      0.65 o
   2   5  22        0.76        0.33      1.00 o
  -3   6  22        3.16        1.89      0.88 o
  -2   6  22        0.00       -0.45      0.51 o
  -1   6  22        2.36        1.47      0.55 o
   0   6  22        0.46        1.57      0.78 o
   1   6  22        0.03       -0.49      0.56 o
   2   6  22        0.69        1.06      0.59 o
  -2   7  22        5.09        5.63      0.72 o
  -1   7  22        0.24        0.32      0.63 o
   0   7  22        1.84        0.37      0.56 o
   1   7  22        0.08        0.79      0.79 o
   2   7  22        3.74        4.12      1.71 o
  -2   8  22        2.42        2.95      1.16 o
  -1   8  22        2.56        1.55      0.70 o
   0   8  22        2.71        1.97      0.65 o
   1   8  22        0.04        0.24      0.64 o
  -2   9  22        3.89        5.38      1.34 o
  -1   9  22        4.93        5.76      0.73 o
   0   9  22        0.88        0.89      0.60 o
   1   9  22        1.63        2.04      0.74 o
  -1  10  22        0.05        0.13      0.89 o
   0  10  22        2.14        3.77      1.10 o
  -3   1  23        0.04       -0.49      0.73 o
  -2   1  23        2.97        2.93      0.78 o
  -1   1  23        1.90        1.97      0.56 o
   0   1  23        0.01       -0.24      0.55 o
   1   1  23        3.67        5.99      0.79 o
   2   1  23        0.23        0.43      0.65 o
  -3   2  23        0.02        0.57      0.87 o
  -2   2  23        0.39        0.27      0.63 o
  -1   2  23        0.28        0.03      0.56 o
   0   2  23        1.92        1.78      0.51 o
   1   2  23        0.01       -0.06      0.49 o
   2   2  23        1.27        2.16      0.85 o
  -3   3  23        0.76        1.36      0.76 o
  -2   3  23        9.25       11.15      0.82 o
  -1   3  23        0.08       -0.11      0.45 o
   0   3  23        9.06        8.35      0.73 o
   1   3  23        1.91        1.75      0.57 o
   2   3  23        0.02        0.42      0.88 o
  -3   4  23        1.84        1.58      1.22 o
  -2   4  23        0.10        0.49      0.59 o
  -1   4  23        0.18        0.06      0.55 o
   0   4  23        0.07        0.87      0.58 o
   1   4  23        2.96        4.36      1.13 o
   2   4  23        0.04        0.23      0.75 o
  -2   5  23       11.58       13.98      1.03 o
  -1   5  23        0.05       -0.06      0.51 o
   0   5  23        0.40        0.21      0.64 o
   1   5  23        0.34       -0.08      0.71 o
   2   5  23        0.19        0.49      1.22 o
  -2   6  23        2.97        4.06      0.72 o
  -1   6  23        0.53        0.76      0.54 o
   0   6  23        1.65        1.71      0.57 o
   1   6  23        1.54        0.36      0.65 o
  -2   7  23        0.01       -0.59      0.65 o
  -1   7  23        2.24        2.55      0.73 o
   0   7  23        0.24       -0.45      0.66 o
   1   7  23        3.87        3.67      1.04 o
  -1   8  23        5.58        5.09      0.89 o
   0   8  23        0.43       -0.24      0.87 o
   1   8  23        1.55        2.71      0.99 o
  -1   9  23        1.32        1.34      0.86 o
   0   9  23        1.03        1.41      1.83 o
  -2   0  24        0.01        0.13      0.92 o
  -1   0  24       15.63       14.99      2.44 o
   0   0  24        0.10       -0.10      0.92 o
   1   0  24        1.17        2.20      1.22 o
  -2   1  24        1.53        1.51      0.54 o
  -1   1  24        0.66        0.14      0.54 o
   0   1  24        2.59        3.50      1.01 o
   1   1  24        0.19        0.12      0.95 o
  -2   2  24        0.00        0.18      0.49 o
  -1   2  24        1.83        1.05      0.54 o
   0   2  24        0.01        0.23      0.51 o
   1   2  24        4.19        3.98      0.66 o
  -2   3  24        5.26        5.77      1.41 o
  -1   3  24        1.26        1.16      0.60 o
   0   3  24       13.37       13.04      0.91 o
   1   3  24        0.37       -0.48      0.57 o
  -2   4  24        0.00       -0.43      0.65 o
  -1   4  24        0.91        0.71      0.58 o
   0   4  24        0.02       -0.10      0.56 o
   1   4  24        0.86        1.79      0.79 o
  -2   5  24        2.58        3.06      0.86 o
  -1   5  24        0.70        0.27      0.51 o
   0   5  24        0.85        0.06      0.49 o
   1   5  24        1.24        0.61      0.86 o
  -2   6  24        0.68        0.87      0.98 o
  -1   6  24        0.00       -0.19      0.60 o
   0   6  24        0.49        0.11      1.01 o
   1   6  24        0.45        1.87      0.98 o
  -1   7  24        0.48        0.26      0.60 o
   0   7  24        1.38        1.10      0.86 o
   0   8  24        0.90        0.98      1.22 o
  -2   1  25        0.06        0.12      0.86 o
  -1   1  25        0.87        0.06      0.51 o
   0   1  25        0.09       -0.39      0.51 o
   1   1  25        2.59        1.93      0.69 o
  -2   2  25        0.24        0.61      0.69 o
  -1   2  25        0.09       -0.09      0.64 o
   0   2  25        0.25        0.24      0.71 o
   1   2  25        0.36        0.33      0.57 o
  -2   3  25        0.16       -0.12      0.86 o
  -1   3  25        0.41        0.83      0.65 o
   0   3  25        0.76        1.22      0.61 o
   1   3  25        0.27       -0.98      2.44 o
  -1   4  25        0.79       -0.12      0.66 o
   0   4  25        0.06       -0.14      0.60 o
  -1   5  25        0.00        0.00      0.56 o
  -1   6  25        0.97        0.73      1.22 o
   0   6  25        0.32        0.24      1.22 o
  -1   0  26        4.68        5.62      1.47 o
   0   0  26        0.62        0.00      0.98 o
  -1   1  26        0.73       -0.22      0.86 o
   0   1  26        0.08        0.48      0.73 o
  -1   2  26        0.35       -0.73      0.73 o
   0   2  26        0.87        0.61      1.10 o
  -1   3  26        0.36        0.00      1.71 o
 
